# Supplementary material for: Nutrient control of eukaryote cell growth: a systems biology study in yeast
Source: BMC Biol. 2010 May 24;8:68. doi: 10.1186/1741-7007-8-68 (PMC2895586; doi:10.1186/1741-7007-8-68)
Supplement: Additional file 5 — GO, KEGG, Yeastract transcriptome/proteome analysis (carbon). Logistic regression results for carbon up/down regulated genes/proteins from the transcriptome (trans) and proteome (prot) data using GO, KEGG and Yeastract annotations. [file 1741-7007-8-68-S5.xls]

## Sheet: GO(trans)
	GO.ID	GO.term	Ontology	n.genes	coeff	odds.ratio	p.value	FDR
30	GO:0006091	generation of precursor metabolites and energy	BP	178	0.39679	11.774	1.81616e-53	9.91018e-51
990	GO:0005740	mitochondrial envelope	CC	339	0.294474	6.23415	3.8355e-50	1.56968e-47
999	GO:0005743	mitochondrial inner membrane	CC	199	0.349783	8.79132	8.34782e-47	2.73308e-44
1035	GO:0044455	mitochondrial membrane part	CC	104	0.472939	18.8994	1.38097e-46	3.76774e-44
994	GO:0031966	mitochondrial membrane	CC	316	0.285785	5.90643	3.41301e-45	7.98156e-43
992	GO:0019866	organelle inner membrane	CC	211	0.326505	7.60724	3.76615e-43	7.70648e-41
31	GO:0015980	energy derivation by oxidation of organic compounds	BP	144	0.343864	8.47378	1.72007e-35	3.12862e-33
963	GO:0005759	mitochondrial matrix	CC	199	0.293486	6.19599	9.41009e-34	1.40039e-31
969	GO:0031980	mitochondrial lumen	CC	199	0.293486	6.19599	9.41009e-34	1.40039e-31
995	GO:0031967	organelle envelope	CC	463	0.20674	3.61398	4.26131e-32	5.81313e-30
34	GO:0009060	aerobic respiration	BP	94	0.390754	11.3405	6.94989e-32	8.75151e-30
996	GO:0031975	envelope	CC	465	0.204955	3.57409	1.14942e-31	1.34399e-29
650	GO:0006119	oxidative phosphorylation	BP	46	0.619587	47.0161	1.78046e-31	1.94307e-29
32	GO:0045333	cellular respiration	BP	97	0.379493	10.574	4.73339e-31	4.84285e-29
956	GO:0000313	organellar ribosome	CC	80	0.339811	8.26305	1.38332e-21	1.25805e-19
964	GO:0005761	mitochondrial ribosome	CC	80	0.339811	8.26305	1.38332e-21	1.25805e-19
1036	GO:0005746	mitochondrial respiratory chain	CC	26	0.793072	138.19	1.61099e-19	1.38799e-17
1459	GO:0015078	hydrogen ion transmembrane transporter activity	MF	52	0.37678	10.3973	2.58727e-18	2.11768e-16
836	GO:0006118	electron transport	BP	23	0.756653	110.2	7.14216e-18	4.74709e-16
837	GO:0042773	ATP synthesis coupled electron transport	BP	23	0.756653	110.2	7.14216e-18	4.74709e-16
838	GO:0042775	organelle ATP synthesis coupled electron transport	BP	23	0.756653	110.2	7.14216e-18	4.74709e-16
971	GO:0033279	ribosomal subunit	CC	94	0.288547	6.00867	7.24968e-18	4.74709e-16
1274	GO:0016491	oxidoreductase activity	MF	317	0.175072	2.96834	1.53255e-17	9.64915e-16
221	GO:0006084	acetyl-CoA metabolic process	BP	33	0.458986	17.3297	2.15649e-17	1.30747e-15
465	GO:0016310	phosphorylation	BP	198	0.206508	3.60878	9.48032e-17	5.35147e-15
1458	GO:0015077	monovalent inorganic cation transmembrane transporter activity	MF	56	0.345559	8.56355	1.44351e-16	7.87675e-15
240	GO:0046356	acetyl-CoA catabolic process	BP	29	0.456583	17.0728	1.78959e-15	9.15485e-14
244	GO:0006099	tricarboxylic acid cycle	BP	29	0.456583	17.0728	1.78959e-15	9.15485e-14
239	GO:0009109	coenzyme catabolic process	BP	33	0.404241	12.3321	3.57199e-14	1.71981e-12
241	GO:0051187	cofactor catabolic process	BP	34	0.393021	11.5014	7.75842e-14	3.43257e-12
987	GO:0000315	organellar large ribosomal subunit	CC	44	0.344975	8.5325	1.67348e-13	7.02433e-12
989	GO:0005762	mitochondrial large ribosomal subunit	CC	44	0.344975	8.5325	1.67348e-13	7.02433e-12
649	GO:0046034	ATP metabolic process	BP	22	0.478525	19.5671	4.11284e-13	1.56575e-11
651	GO:0006754	ATP biosynthetic process	BP	22	0.478525	19.5671	4.11284e-13	1.56575e-11
652	GO:0015985	energy coupled proton transport, down electrochemical gradient	BP	22	0.478525	19.5671	4.11284e-13	1.56575e-11
653	GO:0015986	ATP synthesis coupled proton transport	BP	22	0.478525	19.5671	4.11284e-13	1.56575e-11
1179	GO:0005753	mitochondrial proton-transporting ATP synthase complex	CC	16	0.774966	123.483	4.8764e-13	1.77392e-11
1182	GO:0045259	proton-transporting ATP synthase complex	CC	16	0.774966	123.483	4.8764e-13	1.77392e-11
643	GO:0009144	purine nucleoside triphosphate metabolic process	BP	25	0.436755	15.0935	9.27718e-13	3.09933e-11
644	GO:0009145	purine nucleoside triphosphate biosynthetic process	BP	25	0.436755	15.0935	9.27718e-13	3.09933e-11
647	GO:0009205	purine ribonucleoside triphosphate metabolic process	BP	25	0.436755	15.0935	9.27718e-13	3.09933e-11
648	GO:0009206	purine ribonucleoside triphosphate biosynthetic process	BP	25	0.436755	15.0935	9.27718e-13	3.09933e-11
645	GO:0009199	ribonucleoside triphosphate metabolic process	BP	27	0.41475	13.1643	1.63506e-12	5.1473e-11
646	GO:0009201	ribonucleoside triphosphate biosynthetic process	BP	27	0.41475	13.1643	1.63506e-12	5.1473e-11
988	GO:0015934	large ribosomal subunit	CC	51	0.309429	6.84131	2.2727e-12	7.01965e-11
642	GO:0009142	nucleoside triphosphate biosynthetic process	BP	29	0.39527	11.6633	3.0821e-12	9.34334e-11
102	GO:0051186	cofactor metabolic process	BP	177	0.183633	3.13055	3.661e-12	1.08965e-10
99	GO:0006732	coenzyme metabolic process	BP	142	0.199154	3.44755	6.08981e-12	1.78018e-10
65	GO:0005975	carbohydrate metabolic process	BP	270	0.152343	2.57732	7.29114e-12	2.09397e-10
641	GO:0009141	nucleoside triphosphate metabolic process	BP	31	0.368941	9.90287	1.94207e-11	5.2986e-10
26	GO:0007005	mitochondrion organization and biogenesis	BP	169	0.181231	3.08416	1.9847e-11	5.32615e-10
70	GO:0044262	cellular carbohydrate metabolic process	BP	227	0.155518	2.62869	8.91995e-11	2.31777e-09
96	GO:0006100	tricarboxylic acid cycle intermediate metabolic process	BP	21	0.411675	12.9151	4.93144e-10	1.24197e-08
1517	GO:0046933	hydrogen ion transporting ATP synthase activity, rotational mechanism	MF	19	0.424793	14.0121	1.00695e-09	2.42867e-08
1583	GO:0015002	heme-copper terminal oxidase activity	MF	11	0.704742	79.8137	1.03853e-09	2.42867e-08
1584	GO:0016675	oxidoreductase activity, acting on heme group of donors	MF	11	0.704742	79.8137	1.03853e-09	2.42867e-08
1585	GO:0016676	oxidoreductase activity, acting on heme group of donors, oxygen as acceptor	MF	11	0.704742	79.8137	1.03853e-09	2.42867e-08
1586	GO:0004129	cytochrome-c oxidase activity	MF	11	0.704742	79.8137	1.03853e-09	2.42867e-08
463	GO:0006793	phosphorus metabolic process	BP	261	0.136706	2.33866	1.88767e-09	4.23302e-08
464	GO:0006796	phosphate metabolic process	BP	261	0.136706	2.33866	1.88767e-09	4.23302e-08
1116	GO:0032592	integral to mitochondrial membrane	CC	25	0.361311	9.44425	3.15341e-09	6.97584e-08
1034	GO:0005758	mitochondrial intermembrane space	CC	36	0.307773	6.77125	3.35191e-09	7.31611e-08
839	GO:0006122	mitochondrial electron transport, ubiquinol to cytochrome c	BP	10	0.712019	83.5063	5.6164e-09	1.20974e-07
957	GO:0000314	organellar small ribosomal subunit	CC	32	0.318428	7.23481	6.36065e-09	1.33492e-07
986	GO:0005763	mitochondrial small ribosomal subunit	CC	32	0.318428	7.23481	6.36065e-09	1.33492e-07
637	GO:0005984	disaccharide metabolic process	BP	20	0.390185	11.3005	8.23282e-09	1.70596e-07
1033	GO:0031970	organelle envelope lumen	CC	40	0.287119	5.9556	9.05032e-09	1.85192e-07
1022	GO:0009295	nucleoid	CC	23	0.361036	9.42812	1.30006e-08	2.56409e-07
1023	GO:0042645	mitochondrial nucleoid	CC	23	0.361036	9.42812	1.30006e-08	2.56409e-07
1095	GO:0031968	organelle outer membrane	CC	89	0.202899	3.52873	1.60159e-08	3.08448e-07
1115	GO:0031306	intrinsic to mitochondrial outer membrane	CC	14	0.453624	16.7616	2.24788e-08	4.18157e-07
1117	GO:0031307	integral to mitochondrial outer membrane	CC	14	0.453624	16.7616	2.24788e-08	4.18157e-07
1096	GO:0005741	mitochondrial outer membrane	CC	88	0.201582	3.49997	2.42087e-08	4.45277e-07
68	GO:0006112	energy reserve metabolic process	BP	31	0.310396	6.88254	2.74041e-08	4.92974e-07
72	GO:0005977	glycogen metabolic process	BP	31	0.310396	6.88254	2.74041e-08	4.92974e-07
908	GO:0005978	glycogen biosynthetic process	BP	18	0.390361	11.3128	4.24359e-08	7.46964e-07
1180	GO:0016469	proton-transporting two-sector ATPase complex	CC	29	0.312109	6.95622	6.1175e-08	1.05414e-06
1094	GO:0019867	outer membrane	CC	92	0.184054	3.13875	2.74601e-07	4.63424e-06
966	GO:0015935	small ribosomal subunit	CC	43	0.250647	4.74777	3.59038e-07	5.9974e-06
835	GO:0008535	respiratory chain complex IV assembly	BP	11	0.462302	17.6905	4.32122e-07	7.14529e-06
1114	GO:0031228	intrinsic to Golgi membrane	CC	40	0.249607	4.71718	1.0005e-06	1.59011e-05
508	GO:0046395	carboxylic acid catabolic process	BP	16	0.368518	9.87687	1.08655e-06	1.71027e-05
1265	GO:0003735	structural constituent of ribosome	MF	204	0.124679	2.17022	1.16738e-06	1.78598e-05
1383	GO:0022890	inorganic cation transmembrane transporter activity	MF	103	0.16588	2.80354	1.39822e-06	2.09989e-05
100	GO:0006733	oxidoreduction coenzyme metabolic process	BP	61	0.205634	3.58922	1.64869e-06	2.43144e-05
48	GO:0006753	nucleoside phosphate metabolic process	BP	138	0.143126	2.43384	2.53074e-06	3.60246e-05
51	GO:0009117	nucleotide metabolic process	BP	138	0.143126	2.43384	2.53074e-06	3.60246e-05
1414	GO:0016209	antioxidant activity	MF	23	0.303093	6.57718	2.8378e-06	4.00472e-05
295	GO:0006979	response to oxidative stress	BP	71	0.187275	3.20221	3.61642e-06	5.01702e-05
63	GO:0009260	ribonucleotide biosynthetic process	BP	50	0.214084	3.78273	5.09068e-06	6.88714e-05
62	GO:0009259	ribonucleotide metabolic process	BP	51	0.210386	3.69679	6.37412e-06	8.41486e-05
180	GO:0032787	monocarboxylic acid metabolic process	BP	148	0.133372	2.29069	6.74862e-06	8.83799e-05
1599	GO:0016627	oxidoreductase activity, acting on the CH-CH group of donors	MF	26	0.277308	5.60332	7.27438e-06	9.45092e-05
1134	GO:0044438	microbody part	CC	40	0.223898	4.02062	1.61833e-05	0.000195533
1135	GO:0044439	peroxisomal part	CC	40	0.223898	4.02062	1.61833e-05	0.000195533
1206	GO:0005782	peroxisomal matrix	CC	12	0.374616	10.2583	1.62446e-05	0.000195533
57	GO:0009152	purine ribonucleotide biosynthetic process	BP	47	0.20908	3.66691	1.65193e-05	0.000196794
509	GO:0006818	hydrogen transport	BP	34	0.237681	4.38019	1.94476e-05	0.000222628
511	GO:0015992	proton transport	BP	34	0.237681	4.38019	1.94476e-05	0.000222628
181	GO:0006766	vitamin metabolic process	BP	94	0.15449	2.61195	1.98537e-05	0.000224142
182	GO:0006767	water-soluble vitamin metabolic process	BP	94	0.15449	2.61195	1.98537e-05	0.000224142
56	GO:0009150	purine ribonucleotide metabolic process	BP	48	0.205223	3.58005	2.05259e-05	0.000230143
372	GO:0006626	protein targeting to mitochondrion	BP	51	0.199049	3.4453	2.28801e-05	0.000252382
336	GO:0019362	pyridine nucleotide metabolic process	BP	50	0.200173	3.46944	2.42558e-05	0.000261909
97	GO:0016054	organic acid catabolic process	BP	17	0.314442	7.0578	2.51542e-05	0.000269134
506	GO:0019395	fatty acid oxidation	BP	11	0.375553	10.3183	3.43967e-05	0.000360945
1415	GO:0016684	oxidoreductase activity, acting on peroxide as acceptor	MF	18	0.302073	6.53561	3.49924e-05	0.000362548
1416	GO:0004601	peroxidase activity	MF	18	0.302073	6.53561	3.49924e-05	0.000362548
1611	GO:0016638	oxidoreductase activity, acting on the CH-NH2 group of donors	MF	12	0.35006	8.80643	6.15138e-05	0.000610291
1009	GO:0005777	peroxisome	CC	59	0.177451	3.01255	6.75201e-05	0.000665846
504	GO:0009062	fatty acid catabolic process	BP	13	0.335743	8.05674	6.93e-05	0.000679306
67	GO:0006073	glucan metabolic process	BP	46	0.19656	3.39243	7.18992e-05	0.000696444
1429	GO:0009055	electron carrier activity	MF	39	0.209545	3.67752	8.00234e-05	0.000770578
902	GO:0009250	glucan biosynthetic process	BP	30	0.233795	4.27567	8.08021e-05	0.000773526
33	GO:0006839	mitochondrial transport	BP	65	0.168486	2.8493	8.22832e-05	0.000783126
335	GO:0006769	nicotinamide metabolic process	BP	47	0.19313	3.32087	8.45134e-05	0.000799702
194	GO:0006631	fatty acid metabolic process	BP	61	0.172814	2.92698	8.50406e-05	0.000800066
934	GO:0030150	protein import into mitochondrial matrix	BP	22	0.264521	5.1753	9.09874e-05	0.000846286
1008	GO:0042579	microbody	CC	60	0.172924	2.92899	9.57066e-05	0.000875261
1264	GO:0005198	structural molecule activity	MF	335	0.0812987	1.65738	0.000104671	0.000946662
21	GO:0006412	translation	BP	377	0.0769773	1.61346	0.000110799	0.000996585
90	GO:0009067	aspartate family amino acid biosynthetic process	BP	48	-0.22232	0.251168	9.6269e-05	0.000875513
324	GO:0006790	sulfur metabolic process	BP	73	-0.184397	0.317921	9.28465e-05	0.000856018
763	GO:0030490	maturation of SSU-rRNA	BP	48	-0.223033	0.250059	9.096e-05	0.000846286
323	GO:0006555	methionine metabolic process	BP	38	-0.249921	0.211578	7.09611e-05	0.000691448
1227	GO:0005788	endoplasmic reticulum lumen	CC	13	-0.380526	0.0939661	5.56571e-05	0.000555553
1233	GO:0016471	vacuolar proton-transporting V-type ATPase complex	CC	13	-0.381208	0.0935688	5.33822e-05	0.000536114
1234	GO:0033176	proton-transporting V-type ATPase complex	CC	13	-0.381208	0.0935688	5.33822e-05	0.000536114
487	GO:0009100	glycoprotein metabolic process	BP	77	-0.188076	0.310733	4.24726e-05	0.000431849
92	GO:0044271	nitrogen compound biosynthetic process	BP	144	-0.140567	0.41746	3.93715e-05	0.00040282
391	GO:0015674	di-, tri-valent inorganic cation transport	BP	48	-0.234306	0.23314	3.5883e-05	0.000369436
489	GO:0043413	biopolymer glycosylation	BP	73	-0.195355	0.29699	3.29435e-05	0.000347926
488	GO:0009101	glycoprotein biosynthetic process	BP	76	-0.19483	0.297962	2.4319e-05	0.000261909
321	GO:0000096	sulfur amino acid metabolic process	BP	46	-0.243455	0.220253	2.37655e-05	0.00025936
1088	GO:0005773	vacuole	CC	223	-0.117311	0.482371	2.29719e-05	0.000252382
486	GO:0006486	protein amino acid glycosylation	BP	72	-0.202023	0.284934	1.92467e-05	0.000222628
88	GO:0008652	amino acid biosynthetic process	BP	134	-0.152079	0.388637	1.73238e-05	0.000202564
256	GO:0007033	vacuole organization and biogenesis	BP	65	-0.212658	0.266712	1.72209e-05	0.000202564
91	GO:0009309	amine biosynthetic process	BP	143	-0.147771	0.399182	1.65898e-05	0.000196794
472	GO:0006612	protein targeting to membrane	BP	37	-0.271708	0.184785	1.55861e-05	0.000191838
393	GO:0034220	transmembrane ion transport	BP	14	-0.391095	0.0879927	1.49128e-05	0.000184942
394	GO:0055085	transmembrane transport	BP	14	-0.391095	0.0879927	1.49128e-05	0.000184942
935	GO:0006613	cotranslational protein targeting to membrane	BP	21	-0.340748	0.120318	1.28455e-05	0.000161754
389	GO:0000041	transition metal ion transport	BP	59	-0.226201	0.245183	1.14627e-05	0.000145461
322	GO:0000097	sulfur amino acid biosynthetic process	BP	35	-0.28195	0.17339	1.10805e-05	0.000141709
937	GO:0045047	protein targeting to ER	BP	27	-0.312345	0.143546	1.08145e-05	0.000139397
1090	GO:0031226	intrinsic to plasma membrane	CC	30	-0.307559	0.147879	5.70974e-06	7.59906e-05
1063	GO:0005886	plasma membrane	CC	333	-0.104	0.523971	5.61312e-06	7.5317e-05
42	GO:0006725	aromatic compound metabolic process	BP	82	-0.202671	0.283791	5.06029e-06	6.88714e-05
1093	GO:0005887	integral to plasma membrane	CC	25	-0.334237	0.125286	3.86189e-06	5.31253e-05
89	GO:0009066	aspartate family amino acid metabolic process	BP	60	-0.237227	0.228945	3.16985e-06	4.43508e-05
1202	GO:0044452	nucleolar part	CC	105	-0.189343	0.308296	1.7602e-06	2.54996e-05
392	GO:0030001	metal ion transport	BP	84	-0.213239	0.265751	1.12062e-06	1.73758e-05
1089	GO:0044437	vacuolar part	CC	155	-0.160832	0.36806	1.12513e-06	1.73758e-05
268	GO:0045045	secretory pathway	BP	238	-0.132905	0.437817	8.19063e-07	1.31452e-05
267	GO:0032940	secretion by cell	BP	245	-0.132	0.440286	6.88781e-07	1.11637e-05
269	GO:0046903	secretion	BP	245	-0.132	0.440286	6.88781e-07	1.11637e-05
1092	GO:0005774	vacuolar membrane	CC	148	-0.176731	0.333433	1.63738e-07	2.79208e-06
77	GO:0006396	RNA processing	BP	444	-0.111537	0.499995	3.13349e-08	5.57557e-07
1032	GO:0005789	endoplasmic reticulum membrane	CC	271	-0.144009	0.408625	1.50281e-08	2.9287e-07
1030	GO:0042175	nuclear envelope-endoplasmic reticulum network	CC	276	-0.144814	0.406585	9.47864e-09	1.91562e-07
1031	GO:0044432	endoplasmic reticulum part	CC	289	-0.162363	0.364574	5.82828e-11	1.53885e-09
1028	GO:0005783	endoplasmic reticulum	CC	419	-0.14168	0.414581	1.2214e-11	3.44729e-10
1100	GO:0005730	nucleolus	CC	226	-0.198463	0.291309	9.80937e-13	3.21159e-11
706	GO:0006364	rRNA processing	BP	201	-0.219939	0.254912	6.64435e-14	3.02133e-12
457	GO:0016072	rRNA metabolic process	BP	206	-0.217846	0.258249	6.14865e-14	2.87581e-12
17	GO:0022613	ribonucleoprotein complex biogenesis and assembly	BP	419	-0.177394	0.332061	5.27679e-17	3.08504e-15
19	GO:0042254	ribosome biogenesis and assembly	BP	350	-0.198534	0.29118	6.13656e-18	4.74709e-16

## Sheet: KEGG(trans)
	KEGG.ID	KEGG.pathway	n.genes	coeff	odds.ratio	p.value	FDR
34	sce00190	Oxidative phosphorylation	62	0.226786	4.09343	4.28153e-22	2.82581e-20
63	sce00020	Citrate cycle (TCA cycle)	30	0.21354	3.76996	1.62801e-14	5.37243e-13
7	sce00620	Pyruvate metabolism	33	0.135767	2.32504	4.89895e-07	1.07777e-05
50	sce00720	Reductive carboxylate cycle (CO2 fixation)	13	0.170205	2.87991	4.69547e-06	7.74753e-05

## Sheet: Yeastract(trans)
	TF	n.genes	coeff	odds.ratio	p.value	FDR
89	Hap4p	329	0.157451	2.66045	9.27736e-39	1.42871e-36
54	Hap2p	153	0.195869	3.37788	3.0631e-38	2.35859e-36
3	Hap3p	132	0.204033	3.5537	7.18293e-38	3.68724e-36
142	Hap5p	152	0.18984	3.25367	6.82243e-36	2.62664e-34
6	Nrg2p	141	0.191133	3.27991	8.83176e-35	2.72018e-33
113	Msn2p	483	0.124319	2.16538	1.87773e-30	4.8195e-29
88	Msn4p	417	0.122454	2.14043	2.88589e-27	6.34896e-26
25	Adr1p	287	0.122707	2.1438	6.59951e-22	1.27041e-20
18	Nrg1p	316	0.107516	1.95067	8.53183e-18	1.45989e-16
120	Cat8p	114	0.128323	2.21994	3.60145e-13	5.54623e-12
102	Hap1p	179	0.10126	1.87629	8.73609e-11	1.12113e-09
20	Gis1p	183	0.0927845	1.78001	3.86695e-09	4.58085e-08
53	Mig2p	39	0.146419	2.48416	1.17478e-08	1.2061e-07
80	Rsf2p	24	0.151427	2.56269	7.36802e-07	5.97197e-06
67	Cst6p	180	0.078563	1.62944	1.72517e-06	1.26512e-05
45	Mig1p	152	0.0825691	1.67052	2.28669e-06	1.60069e-05
145	Gcr1p	194	0.0755251	1.59897	2.47015e-06	1.65392e-05
34	Mig3p	11	0.175963	2.98483	4.84564e-06	3.10929e-05
1	Oaf1p	79	0.0937581	1.79081	2.97935e-05	0.000176469
23	Ume6p	231	0.0639826	1.48829	2.94468e-05	0.000176469
66	Skn7p	339	0.0552083	1.40931	3.104e-05	0.000177043
97	Ace2p	115	0.0795934	1.63991	6.47462e-05	0.000348606
143	Pip2p	55	0.102121	1.88635	6.56465e-05	0.000348606
75	Zap1p	112	-0.123471	0.464255	3.23301e-07	2.76602e-06
105	Sfp1p	485	-0.0742544	0.630361	1.94853e-08	1.87546e-07
86	Rgt1p	40	-0.190583	0.30593	4.92384e-09	5.41622e-08

## Sheet: GO(Prot)
	GO.ID	GO.term	Ontology	n.genes	coeff	odds.ratio	p.value	FDR
30	GO:0006091	generation of precursor metabolites and energy	BP	92	3.46272	2.21702e+09	4.13018e-28	2.07831e-24
2539	GO:0044429	mitochondrial part	CC	218	2.36969	2.48728e+06	7.84982e-24	1.97501e-20
31	GO:0015980	energy derivation by oxidation of organic compounds	BP	70	2.99377	1.20251e+08	7.45418e-22	1.25032e-18
32	GO:0045333	cellular respiration	BP	45	3.4183	1.68222e+09	3.5125e-21	4.41872e-18
34	GO:0009060	aerobic respiration	BP	44	3.363	1.19295e+09	1.20647e-20	1.01183e-17
2595	GO:0044455	mitochondrial membrane part	CC	52	3.16147	3.40957e+08	1.03659e-20	1.01183e-17
2556	GO:0005743	mitochondrial inner membrane	CC	77	2.6297	1.25163e+07	3.26649e-19	2.34814e-16
2549	GO:0019866	organelle inner membrane	CC	80	2.51576	6.16546e+06	2.44673e-18	1.53899e-15
2519	GO:0005739	mitochondrion	CC	402	1.70848	40845.2	4.61542e-18	2.58053e-15
2547	GO:0005740	mitochondrial envelope	CC	140	2.11539	512132	1.1303e-17	5.68765e-15
908	GO:0006119	oxidative phosphorylation	BP	30	3.25208	5.98794e+08	7.70265e-17	3.52361e-14
2551	GO:0031966	mitochondrial membrane	CC	130	2.08364	420418	8.44145e-17	3.53978e-14
253	GO:0006084	acetyl-CoA metabolic process	BP	24	3.62188	5.96137e+09	9.2079e-17	3.56416e-14
279	GO:0009109	coenzyme catabolic process	BP	22	3.60777	5.46075e+09	5.1669e-16	1.5294e-13
280	GO:0046356	acetyl-CoA catabolic process	BP	21	3.72674	1.14385e+10	5.13417e-16	1.5294e-13
281	GO:0051187	cofactor catabolic process	BP	22	3.60777	5.46075e+09	5.1669e-16	1.5294e-13
284	GO:0006099	tricarboxylic acid cycle	BP	21	3.72674	1.14385e+10	5.13417e-16	1.5294e-13
2552	GO:0031967	organelle envelope	CC	185	1.69828	38336	4.81385e-14	1.27491e-11
2553	GO:0031975	envelope	CC	185	1.69828	38336	4.81385e-14	1.27491e-11
2596	GO:0005746	mitochondrial respiratory chain	CC	18	3.26093	6.3262e+08	3.19416e-13	8.0365e-11
121	GO:0051186	cofactor metabolic process	BP	91	1.9497	182889	5.3262e-13	1.27626e-10
1354	GO:0006118	electron transport	BP	15	3.3141	8.80347e+08	2.91295e-12	6.10748e-10
1355	GO:0042773	ATP synthesis coupled electron transport	BP	15	3.3141	8.80347e+08	2.91295e-12	6.10748e-10
1356	GO:0042775	organelle ATP synthesis coupled electron transport	BP	15	3.3141	8.80347e+08	2.91295e-12	6.10748e-10
115	GO:0006732	coenzyme metabolic process	BP	80	1.94916	182277	3.06468e-12	6.16859e-10
590	GO:0016310	phosphorylation	BP	65	1.97238	210568	2.64209e-11	5.11347e-09
2520	GO:0005759	mitochondrial matrix	CC	89	1.75843	55712	9.43187e-11	1.69504e-08
2526	GO:0031980	mitochondrial lumen	CC	89	1.75843	55712	9.43187e-11	1.69504e-08
105	GO:0006100	tricarboxylic acid cycle intermediate metabolic process	BP	16	2.89937	6.68842e+07	1.00943e-10	1.75153e-08
75	GO:0044262	cellular carbohydrate metabolic process	BP	100	1.55358	15598.2	3.94736e-09	6.62104e-07
2785	GO:0005753	mitochondrial proton-transporting ATP synthase complex	CC	12	2.84442	4.75337e+07	6.61688e-09	1.0405e-06
2788	GO:0045259	proton-transporting ATP synthase complex	CC	12	2.84442	4.75337e+07	6.61688e-09	1.0405e-06
588	GO:0006793	phosphorus metabolic process	BP	86	1.55409	15647	1.92129e-08	2.81536e-06
589	GO:0006796	phosphate metabolic process	BP	86	1.55409	15647	1.92129e-08	2.81536e-06
3507	GO:0015078	hydrogen ion transmembrane transporter activity	MF	36	1.99157	237235	1.95822e-08	2.81536e-06
3505	GO:0015077	monovalent inorganic cation transmembrane transporter activity	MF	37	1.94024	172446	3.90805e-08	5.46259e-06
70	GO:0005975	carbohydrate metabolic process	BP	115	1.39082	5672.46	4.76796e-08	6.48443e-06
1315	GO:0046487	glyoxylate metabolic process	BP	7	3.26567	6.51554e+08	5.94179e-08	7.86819e-06
910	GO:0015985	energy coupled proton transport, down electrochemical gradient	BP	15	2.47622	4.8223e+06	6.81227e-08	8.56984e-06
911	GO:0015986	ATP synthesis coupled proton transport	BP	15	2.47622	4.8223e+06	6.81227e-08	8.56984e-06
1316	GO:0006097	glyoxylate cycle	BP	6	3.39025	1.41311e+09	1.46703e-07	1.75764e-05
38	GO:0006081	aldehyde metabolic process	BP	13	2.52394	6.4868e+06	1.54406e-07	1.80691e-05
2580	GO:0009295	nucleoid	CC	20	2.1843	785873	2.90838e-07	3.18152e-05
2581	GO:0042645	mitochondrial nucleoid	CC	20	2.1843	785873	2.90838e-07	3.18152e-05
282	GO:0006536	glutamate metabolic process	BP	12	2.52869	6.68133e+06	3.21441e-07	3.44147e-05
3191	GO:0016491	oxidoreductase activity	MF	183	1.13283	1141.47	3.75176e-07	3.9331e-05
286	GO:0006537	glutamate biosynthetic process	BP	11	2.55517	7.87659e+06	5.35319e-07	5.4974e-05
1357	GO:0006122	mitochondrial electron transport, ubiquinol to cytochrome c	BP	6	3.1576	3.32874e+08	5.8224e-07	5.85967e-05
3650	GO:0046933	hydrogen ion transporting ATP synthase activity, rotational mechanism	MF	14	2.3644	2.40688e+06	6.38723e-07	6.18087e-05
907	GO:0046034	ATP metabolic process	BP	16	2.26677	1.31199e+06	7.13258e-07	6.64651e-05
909	GO:0006754	ATP biosynthetic process	BP	16	2.26677	1.31199e+06	7.13258e-07	6.64651e-05
2898	GO:0045275	respiratory chain complex III	CC	6	3.0616	1.83302e+08	1.14568e-06	0.000101141
2899	GO:0005750	mitochondrial respiratory chain complex III	CC	6	3.0616	1.83302e+08	1.14568e-06	0.000101141
901	GO:0009144	purine nucleoside triphosphate metabolic process	BP	19	2.12157	532160	1.22772e-06	0.000101277
902	GO:0009145	purine nucleoside triphosphate biosynthetic process	BP	19	2.12157	532160	1.22772e-06	0.000101277
905	GO:0009205	purine ribonucleoside triphosphate metabolic process	BP	19	2.12157	532160	1.22772e-06	0.000101277
906	GO:0009206	purine ribonucleoside triphosphate biosynthetic process	BP	19	2.12157	532160	1.22772e-06	0.000101277
903	GO:0009199	ribonucleoside triphosphate metabolic process	BP	21	2.03602	312721	1.82179e-06	0.000145512
904	GO:0009201	ribonucleoside triphosphate biosynthetic process	BP	21	2.03602	312721	1.82179e-06	0.000145512
900	GO:0009142	nucleoside triphosphate biosynthetic process	BP	22	1.96921	206464	3.34794e-06	0.000263232
47	GO:0044248	cellular catabolic process	BP	214	0.984524	454.152	3.96832e-06	0.000302555
45	GO:0009056	catabolic process	BP	221	0.969054	412.522	4.56861e-06	0.000343123
3891	GO:0016679	oxidoreductase activity, acting on diphenols and related substances as donors	MF	5	3.06916	1.92125e+08	5.46202e-06	0.000387111
3892	GO:0016681	oxidoreductase activity, acting on diphenols and related substances as donors, cytochrome as acceptor	MF	5	3.06916	1.92125e+08	5.46202e-06	0.000387111
3893	GO:0008121	ubiquinol-cytochrome-c reductase activity	MF	5	3.06916	1.92125e+08	5.46202e-06	0.000387111
899	GO:0009141	nucleoside triphosphate metabolic process	BP	24	1.87298	113531	6.91549e-06	0.000483316
2688	GO:0032592	integral to mitochondrial membrane	CC	13	2.18645	796450	1.2449e-05	0.000824258
1695	GO:0005978	glycogen biosynthetic process	BP	8	2.47834	4.88607e+06	1.94383e-05	0.00125402
2793	GO:0045263	proton-transporting ATP synthase complex, coupling factor F(o)	CC	7	2.57326	8.81376e+06	2.10565e-05	0.0013081
2794	GO:0000276	mitochondrial proton-transporting ATP synthase complex, coupling factor F(o)	CC	7	2.57326	8.81376e+06	2.10565e-05	0.0013081
2344	GO:0006121	mitochondrial electron transport, succinate to ubiquinone	BP	3	4.13587	1.45413e+11	2.4037e-05	0.00135904
3135	GO:0045257	succinate dehydrogenase complex (ubiquinone)	CC	3	4.13587	1.45413e+11	2.4037e-05	0.00135904
3136	GO:0045273	respiratory chain complex II	CC	3	4.13587	1.45413e+11	2.4037e-05	0.00135904
3137	GO:0045281	succinate dehydrogenase complex	CC	3	4.13587	1.45413e+11	2.4037e-05	0.00135904
3138	GO:0045283	fumarate reductase complex	CC	3	4.13587	1.45413e+11	2.4037e-05	0.00135904
3139	GO:0005749	mitochondrial respiratory chain complex II	CC	3	4.13587	1.45413e+11	2.4037e-05	0.00135904
4794	GO:0016635	oxidoreductase activity, acting on the CH-CH group of donors, quinone or related compound as acceptor	MF	3	4.13587	1.45413e+11	2.4037e-05	0.00135904
4795	GO:0008177	succinate dehydrogenase (ubiquinone) activity	MF	3	4.13587	1.45413e+11	2.4037e-05	0.00135904
2687	GO:0031306	intrinsic to mitochondrial outer membrane	CC	9	2.33302	1.98037e+06	3.68222e-05	0.00201402
2689	GO:0031307	integral to mitochondrial outer membrane	CC	9	2.33302	1.98037e+06	3.68222e-05	0.00201402
73	GO:0006112	energy reserve metabolic process	BP	17	1.92352	155429	4.66973e-05	0.00249979
77	GO:0005977	glycogen metabolic process	BP	17	1.92352	155429	4.66973e-05	0.00249979
3996	GO:0016627	oxidoreductase activity, acting on the CH-CH group of donors	MF	13	2.03583	312361	7.63261e-05	0.0038027
391	GO:0006734	NADH metabolic process	BP	9	2.18861	807225	0.000163217	0.00760469
1888	GO:0006102	isocitrate metabolic process	BP	4	2.76259	2.85858e+07	0.000218716	0.00973964
4369	GO:0004448	isocitrate dehydrogenase activity	MF	4	2.76259	2.85858e+07	0.000218716	0.00973964
3566	GO:0051287	NAD binding	MF	11	-3.01839	7.13606e-09	0.000200451	0.0090871
376	GO:0000096	sulfur amino acid metabolic process	BP	30	-2.15311	1.5446e-06	0.000188568	0.00862615
3576	GO:0046915	transition metal ion transmembrane transporter activity	MF	6	-3.69144	1.08871e-10	0.000171122	0.00789987
679	GO:0007034	vacuolar transport	BP	37	-2.04769	2.97405e-06	0.000116304	0.00546954
441	GO:0015849	organic acid transport	BP	11	-3.10819	4.08401e-09	0.000112749	0.00537503
442	GO:0046942	carboxylic acid transport	BP	11	-3.10819	4.08401e-09	0.000112749	0.00537503
379	GO:0006790	sulfur metabolic process	BP	39	-2.0285	3.35068e-06	9.65184e-05	0.00471534
97	GO:0009066	aspartate family amino acid metabolic process	BP	38	-2.07089	2.57473e-06	7.88814e-05	0.00389148
1365	GO:0006829	zinc ion transport	BP	3	-5.16045	1.18057e-14	7.43825e-05	0.00374293
3907	GO:0005385	zinc ion transmembrane transporter activity	MF	3	-5.16045	1.18057e-14	7.43825e-05	0.00374293
2591	GO:0044432	endoplasmic reticulum part	CC	95	-1.44361	0.00012698	7.26362e-05	0.00372965
2592	GO:0005789	endoplasmic reticulum membrane	CC	91	-1.48658	9.7223e-05	6.01055e-05	0.00311805
877	GO:0006914	autophagy	BP	14	-2.97969	9.07603e-09	5.39532e-05	0.00282805
2590	GO:0042175	nuclear envelope-endoplasmic reticulum network	CC	92	-1.49423	9.27084e-05	5.08549e-05	0.0026937
1345	GO:0042144	vacuole fusion, non-autophagic	BP	15	-3.01862	7.12565e-09	2.46418e-05	0.00137775
476	GO:0000041	transition metal ion transport	BP	11	-3.36831	8.11036e-10	1.98383e-05	0.00126363
302	GO:0007033	vacuole organization and biogenesis	BP	34	-2.38246	3.71372e-07	9.77284e-06	0.000655692
3372	GO:0005342	organic acid transmembrane transporter activity	MF	10	-3.60616	1.8496e-10	8.30843e-06	0.000564973
1349	GO:0016237	microautophagy	BP	8	-3.89775	3.02049e-11	7.77926e-06	0.000536236
3174	GO:0033254	vacuolar transporter chaperone complex	CC	4	-5.696	4.23323e-16	5.42319e-06	0.000387111
3374	GO:0046943	carboxylic acid transmembrane transporter activity	MF	9	-3.87342	3.51363e-11	3.53142e-06	0.000273386
2655	GO:0044437	vacuolar part	CC	53	-2.22054	1.01584e-06	1.05542e-06	9.65614e-05
2658	GO:0005774	vacuolar membrane	CC	48	-2.35083	4.52039e-07	5.98037e-07	5.90064e-05
2588	GO:0005783	endoplasmic reticulum	CC	151	-1.57337	5.66924e-05	2.0755e-07	2.37362e-05
2654	GO:0005773	vacuole	CC	70	-2.18387	1.27588e-06	9.43054e-08	1.15743e-05

## Sheet: KEGG(Prot)
	KEGG.ID	KEGG.pathway	n.genes	coeff	odds.ratio	p.value	FDR
1008	sce00020	Citrate cycle (TCA cycle)	21	3.0878	2.15712e+08	1.41799e-10	1.47329e-07
445	sce00190	Oxidative phosphorylation	45	2.10564	482008	1.73784e-09	9.02805e-07
117	sce00630	Glyoxylate and dicarboxylate metabolism	11	2.24987	1.18124e+06	2.32809e-05	0.00604722
726	sce00720	Reductive carboxylate cycle (CO2 fixation)	11	2.25545	1.22289e+06	2.22777e-05	0.00604722

## Sheet: Yeastract(Prot)
	TF	n.genes	coeff	odds.ratio	p.value	FDR
99	Hap4p	114	3.15562	3.28803e+08	3.95434e-27	6.76191e-25
5	Hap3p	58	2.94231	8.73406e+07	7.23558e-20	6.18642e-18
61	Hap2p	63	2.81694	4.00718e+07	1.90017e-19	1.0831e-17
154	Hap5p	60	2.70688	2.02202e+07	4.0917e-18	1.7492e-16
8	Nrg2p	37	2.9919	1.18866e+08	8.46371e-17	2.89459e-15
98	Msn4p	164	1.76508	58063.5	3.15767e-14	7.71374e-13
124	Msn2p	175	1.74143	50125	2.82827e-14	7.71374e-13
22	Nrg1p	65	2.06278	369291	2.23579e-12	4.77899e-11
30	Adr1p	81	1.66325	30836.5	2.02371e-09	3.84506e-08
131	Cat8p	37	2.01457	273694	6.28817e-09	1.07528e-07
24	Gis1p	56	1.70225	39294.1	4.19964e-08	6.52853e-07
76	Cst6p	57	1.65401	29115.8	9.52765e-08	1.35769e-06
53	Aft1p	216	1.10747	975.03	1.63126e-07	2.14574e-06
54	Hsf1p	156	1.08882	868.35	2.9165e-06	3.32481e-05
158	Gcr1p	91	1.21434	1894.35	1.11587e-05	0.000119258
52	Mig1p	44	1.47879	9799.55	2.14042e-05	0.000215301
2	Oaf1p	24	1.75255	53713.2	2.82876e-05	0.000268732
112	Hap1p	66	1.2823	2889.86	3.1523e-05	0.000283707
155	Pip2p	16	1.78874	67258.5	0.000258228	0.00220785
86	Sip4p	11	1.93038	162193	0.000500795	0.00389254
164	Gal4p	20	1.57337	17639.7	0.00080051	0.00595162
62	Rtg2p	4	2.53268	6.8488e+06	0.000875146	0.00623542
38	Stp1p	50	1.15014	1271.14	0.00109559	0.00720564
70	Stp2p	64	1.05154	688.761	0.00119552	0.0073012
138	Rap1p	199	-0.839843	0.00541116	0.00119137	0.0073012
56	Sut1p	12	-2.6511	6.99468e-08	0.00104887	0.0071743
96	Rgt1p	12	-2.8451	2.09486e-08	0.000329302	0.00268146
85	Zap1p	36	-2.45588	2.35321e-07	2.70942e-06	3.30936e-05
