# Supplementary material for: Nutrient control of eukaryote cell growth: a systems biology study in yeast
Source: BMC Biol. 2010 May 24;8:68. doi: 10.1186/1741-7007-8-68 (PMC2895586; doi:10.1186/1741-7007-8-68)
Supplement: Additional file 6 — GO, KEGG, Yeastract transcriptome/proteome analysis (nitrogen). Logistic regression results for nitrogen up/down regulated genes/proteins from the transcriptome (trans) and proteome (prot) data using GO, KEGG and Yeastract annotations. [file 1741-7007-8-68-S6.xlsx]

## Sheet: GO(Trans)
	GO.ID	GO.term	Ontology	n.genes	coeff	odds.ratio	p.value	FDR
1011	GO:0005654	nucleoplasm	CC	337	0.225973	4.07281	7.44872e-10	6.09677e-08
1013	GO:0044451	nucleoplasm part	CC	316	0.227563	4.11324	1.67299e-09	1.13981e-07
1092	GO:0005774	vacuolar membrane	CC	148	0.30063	6.47724	1.01972e-08	5.38476e-07
133	GO:0006325	establishment and/or maintenance of chromatin architecture	BP	261	0.233816	4.27623	1.27961e-08	6.34762e-07
1089	GO:0044437	vacuolar part	CC	155	0.291647	6.12556	1.48955e-08	7.17176e-07
1233	GO:0016471	vacuolar proton-transporting V-type ATPase complex	CC	13	0.780647	127.922	1.61251e-08	7.33242e-07
1234	GO:0033176	proton-transporting V-type ATPase complex	CC	13	0.780647	127.922	1.61251e-08	7.33242e-07
189	GO:0065004	protein-DNA complex assembly	BP	87	0.349807	8.79263	1.28783e-07	4.7913e-06
134	GO:0016568	chromatin modification	BP	233	0.22445	4.03444	2.26578e-07	7.72725e-06
215	GO:0022402	cell cycle process	BP	465	0.159107	2.68797	7.28592e-07	2.20871e-05
1088	GO:0005773	vacuole	CC	223	0.216195	3.8327	1.07431e-06	2.98075e-05
216	GO:0022403	cell cycle phase	BP	413	0.161995	2.73665	1.67871e-06	4.36197e-05
1097	GO:0000322	storage vacuole	CC	163	0.242951	4.52604	1.86167e-06	4.6175e-05
1098	GO:0000323	lytic vacuole	CC	163	0.242951	4.52604	1.86167e-06	4.6175e-05
1099	GO:0000324	vacuole, cell cycle-correlated morphology	CC	163	0.242951	4.52604	1.86167e-06	4.6175e-05
213	GO:0000278	mitotic cell cycle	BP	312	0.181506	3.08944	2.08969e-06	5.1057e-05
223	GO:0000279	M phase	BP	321	0.177698	3.01719	2.57217e-06	6.10239e-05
1019	GO:0044427	chromosomal part	CC	236	0.20328	3.5371	2.66797e-06	6.15135e-05
1018	GO:0005694	chromosome	CC	277	0.186501	3.18685	3.81034e-06	8.42909e-05
857	GO:0030641	regulation of cellular pH	BP	23	0.531154	27.1375	4.20923e-06	8.83398e-05
860	GO:0051453	regulation of intracellular pH	BP	23	0.531154	27.1375	4.20923e-06	8.83398e-05
858	GO:0045851	pH reduction	BP	22	0.534022	27.6254	5.77177e-06	0.000112481
859	GO:0051452	intracellular pH reduction	BP	22	0.534022	27.6254	5.77177e-06	0.000112481
861	GO:0007035	vacuolar acidification	BP	22	0.534022	27.6254	5.77177e-06	0.000112481
749	GO:0006885	regulation of pH	BP	28	0.479126	19.6403	8.52285e-06	0.000158544
222	GO:0000087	M phase of mitotic cell cycle	BP	178	0.218213	3.88105	9.22107e-06	0.000167721
227	GO:0007067	mitosis	BP	175	0.217354	3.86039	1.18038e-05	0.000205562
1100	GO:0005730	nucleolus	CC	226	0.192967	3.31751	1.30907e-05	0.000223224
1041	GO:0005667	transcription factor complex	CC	130	0.24402	4.55619	1.66237e-05	0.000277684
1177	GO:0000329	membrane of vacuole with cell cycle-correlated morphology	CC	72	0.310027	6.86678	2.46564e-05	0.000391868
567	GO:0006354	RNA elongation	BP	59	0.336412	8.09033	2.64707e-05	0.00041269
41	GO:0006144	purine base metabolic process	BP	19	0.529967	26.9379	2.80788e-05	0.000433632
568	GO:0006368	RNA elongation from RNA polymerase II promoter	BP	53	0.339891	8.26717	5.39979e-05	0.000789237
77	GO:0006396	RNA processing	BP	444	0.131527	2.26457	6.34148e-05	0.000910615
527	GO:0007034	vacuolar transport	BP	114	0.240936	4.4697	6.60436e-05	0.000940117
127	GO:0006259	DNA metabolic process	BP	383	0.139782	2.38378	6.80355e-05	0.000951915
1049	GO:0016585	chromatin remodeling complex	CC	82	0.27667	5.58116	7.52928e-05	0.00104453
44	GO:0009112	nucleobase metabolic process	BP	43	0.361462	9.45314	8.97868e-05	0.00119497
188	GO:0006352	transcription initiation	BP	57	0.320834	7.34381	8.95434e-05	0.00119497
840	GO:0030004	cellular monovalent inorganic cation homeostasis	BP	32	0.408024	12.6254	9.11966e-05	0.00120394
494	GO:0007059	chromosome segregation	BP	132	0.218622	3.89093	0.00011453	0.00145338
137	GO:0006338	chromatin remodeling	BP	153	0.204324	3.56011	0.000116992	0.00147319
130	GO:0006974	response to DNA damage stimulus	BP	264	0.158872	2.68406	0.000128003	0.0015755
128	GO:0006281	DNA repair	BP	222	0.171689	2.90658	0.000129132	0.00157753
131	GO:0009719	response to endogenous stimulus	BP	278	0.150848	2.55348	0.000199578	0.00228469
199	GO:0015031	protein transport	BP	475	0.118433	2.0876	0.000211312	0.00240036
202	GO:0045184	establishment of protein localization	BP	484	0.116517	2.06289	0.000238135	0.00265188
108	GO:0006366	transcription from RNA polymerase II promoter	BP	343	0.135185	2.31666	0.000250782	0.00273686
457	GO:0016072	rRNA metabolic process	BP	206	0.170224	2.88025	0.000248984	0.00273686
1020	GO:0044454	nuclear chromosome part	CC	149	0.19707	3.40318	0.000250251	0.00273686
20	GO:0065003	macromolecular complex assembly	BP	368	0.130246	2.24662	0.000272941	0.00295897
748	GO:0055067	monovalent inorganic cation homeostasis	BP	36	0.360837	9.41649	0.000335143	0.00356252
1278	GO:0016810	hydrolase activity, acting on carbon-nitrogen (but not peptide) bonds	MF	74	0.263501	5.14258	0.000354388	0.0037188
17	GO:0022613	ribonucleoprotein complex biogenesis and assembly	BP	419	0.119722	2.10439	0.000396657	0.00413584
1066	GO:0015630	microtubule cytoskeleton	CC	108	0.218597	3.89034	0.000459033	0.00469648
706	GO:0006364	rRNA processing	BP	201	0.164394	2.77776	0.000478521	0.00483542
935	GO:0006613	cotranslational protein targeting to membrane	BP	21	0.439958	15.3969	0.000477782	0.00483542
19	GO:0042254	ribosome biogenesis and assembly	BP	350	0.127091	2.203	0.000521112	0.00510662
1014	GO:0016591	DNA-directed RNA polymerase II, holoenzyme	CC	72	0.258487	4.98481	0.000557142	0.00539669
1016	GO:0000228	nuclear chromosome	CC	182	0.169214	2.86222	0.000595256	0.00573197
268	GO:0045045	secretory pathway	BP	238	0.148031	2.50917	0.000691206	0.0065029
249	GO:0016569	covalent chromatin modification	BP	91	0.225156	4.05218	0.000869887	0.00785203
250	GO:0016570	histone modification	BP	91	0.225156	4.05218	0.000869887	0.00785203
880	GO:0006302	double-strand break repair	BP	57	0.276918	5.58977	0.000887371	0.00785203
267	GO:0032940	secretion by cell	BP	245	0.142705	2.42749	0.000925858	0.00810497
269	GO:0046903	secretion	BP	245	0.142705	2.42749	0.000925858	0.00810497
136	GO:0006333	chromatin assembly or disassembly	BP	125	0.192159	3.30089	0.00104289	0.00893826
988	GO:0015934	large ribosomal subunit	CC	51	-0.309712	0.145914	0.00109025	0.00929552
372	GO:0006626	protein targeting to mitochondrion	BP	51	-0.311065	0.144692	0.00103421	0.00891051
639	GO:0016052	carbohydrate catabolic process	BP	76	-0.259609	0.199215	0.00094465	0.00818197
640	GO:0044275	cellular carbohydrate catabolic process	BP	76	-0.259609	0.199215	0.00094465	0.00818197
795	GO:0006007	glucose catabolic process	BP	49	-0.320911	0.136104	0.000887342	0.00785203
867	GO:0019751	polyol metabolic process	BP	15	-0.541015	0.0346591	0.000885162	0.00785203
868	GO:0006071	glycerol metabolic process	BP	15	-0.541015	0.0346591	0.000885162	0.00785203
1476	GO:0015267	channel activity	MF	14	-0.556656	0.0314486	0.000882089	0.00785203
1477	GO:0022803	passive transmembrane transporter activity	MF	14	-0.556656	0.0314486	0.000882089	0.00785203
1478	GO:0022838	substrate specific channel activity	MF	14	-0.556656	0.0314486	0.000882089	0.00785203
987	GO:0000315	organellar large ribosomal subunit	CC	44	-0.34114	0.120025	0.000769106	0.00715356
989	GO:0005762	mitochondrial large ribosomal subunit	CC	44	-0.34114	0.120025	0.000769106	0.00715356
839	GO:0006122	mitochondrial electron transport, ubiquinol to cytochrome c	BP	10	-0.647526	0.0178792	0.000680681	0.00644089
1562	GO:0005216	ion channel activity	MF	11	-0.624552	0.0206231	0.000669699	0.00637382
339	GO:0006116	NADH oxidation	BP	11	-0.626576	0.0203653	0.000637138	0.00609939
971	GO:0033279	ribosomal subunit	CC	94	-0.24583	0.217026	0.000524075	0.00510662
1115	GO:0031306	intrinsic to mitochondrial outer membrane	CC	14	-0.577708	0.0275921	0.000507238	0.0050021
1117	GO:0031307	integral to mitochondrial outer membrane	CC	14	-0.577708	0.0275921	0.000507238	0.0050021
82	GO:0006082	organic acid metabolic process	BP	374	-0.127849	0.451793	0.000496537	0.00495629
86	GO:0019752	carboxylic acid metabolic process	BP	374	-0.127849	0.451793	0.000496537	0.00495629
183	GO:0009110	vitamin biosynthetic process	BP	52	-0.32895	0.129471	0.000444393	0.00457529
186	GO:0042364	water-soluble vitamin biosynthetic process	BP	52	-0.32895	0.129471	0.000444393	0.00457529
1525	GO:0004190	aspartic-type endopeptidase activity	MF	10	-0.675457	0.0150301	0.000341942	0.00361134
950	GO:0009228	thiamin biosynthetic process	BP	14	-0.606762	0.0230339	0.000224963	0.00252236
180	GO:0032787	monocarboxylic acid metabolic process	BP	148	-0.211164	0.2692	0.000212616	0.00240036
755	GO:0042816	vitamin B6 metabolic process	BP	10	-0.696531	0.0131851	0.000197756	0.00227977
756	GO:0008614	pyridoxine metabolic process	BP	10	-0.696531	0.0131851	0.000197756	0.00227977
836	GO:0006118	electron transport	BP	23	-0.503495	0.0437605	0.000167692	0.0019608
837	GO:0042773	ATP synthesis coupled electron transport	BP	23	-0.503495	0.0437605	0.000167692	0.0019608
838	GO:0042775	organelle ATP synthesis coupled electron transport	BP	23	-0.503495	0.0437605	0.000167692	0.0019608
798	GO:0046365	monosaccharide catabolic process	BP	59	-0.332042	0.127007	0.000162255	0.00193877
1327	GO:0050662	coenzyme binding	MF	99	-0.265186	0.192429	0.000122309	0.00151682
465	GO:0016310	phosphorylation	BP	198	-0.190815	0.30549	0.000120259	0.00150277
48	GO:0006753	nucleoside phosphate metabolic process	BP	138	-0.227516	0.243188	0.000113376	0.00144998
51	GO:0009117	nucleotide metabolic process	BP	138	-0.227516	0.243188	0.000113376	0.00144998
956	GO:0000313	organellar ribosome	CC	80	-0.296559	0.158342	0.000101726	0.00132163
964	GO:0005761	mitochondrial ribosome	CC	80	-0.296559	0.158342	0.000101726	0.00132163
1295	GO:0048037	cofactor binding	MF	154	-0.219914	0.254951	8.43738e-05	0.001151
234	GO:0019318	hexose metabolic process	BP	111	-0.257951	0.201278	7.92461e-05	0.00109013
295	GO:0006979	response to oxidative stress	BP	71	-0.328183	0.13009	4.59836e-05	0.000684319
231	GO:0006066	alcohol metabolic process	BP	203	-0.201098	0.286578	4.12597e-05	0.000619653
230	GO:0006006	glucose metabolic process	BP	86	-0.303493	0.151664	3.76028e-05	0.000569961
797	GO:0046164	alcohol catabolic process	BP	64	-0.355934	0.109483	2.43749e-05	0.000391193
239	GO:0009109	coenzyme catabolic process	BP	33	-0.478105	0.0512401	2.39633e-05	0.000388395
241	GO:0051187	cofactor catabolic process	BP	34	-0.472252	0.0531381	2.37053e-05	0.000388055
637	GO:0005984	disaccharide metabolic process	BP	20	-0.60249	0.0236537	1.42632e-05	0.00024071
1567	GO:0005199	structural constituent of cell wall	MF	11	-0.76383	0.0086785	1.25275e-05	0.000215868
920	GO:0006740	NADPH regeneration	BP	18	-0.648005	0.017826	6.68994e-06	0.000125879
229	GO:0005996	monosaccharide metabolic process	BP	118	-0.286377	0.168685	6.17174e-06	0.00011886
1036	GO:0005746	mitochondrial respiratory chain	CC	26	-0.562497	0.0303276	5.71779e-06	0.000112481
650	GO:0006119	oxidative phosphorylation	BP	46	-0.445499	0.0627496	4.60814e-06	9.54876e-05
919	GO:0006739	NADP metabolic process	BP	21	-0.621073	0.0210738	4.13928e-06	8.83398e-05
921	GO:0006098	pentose-phosphate shunt	BP	15	-0.714642	0.0117816	3.27539e-06	7.34496e-05
1276	GO:0016616	oxidoreductase activity, acting on the CH-OH group of donors, NAD or NADP as acceptor	MF	76	-0.367297	0.102018	2.15902e-06	5.19753e-05
917	GO:0019321	pentose metabolic process	BP	13	-0.77823	0.00793561	1.37726e-06	3.69601e-05
335	GO:0006769	nicotinamide metabolic process	BP	47	-0.465937	0.0552648	1.15816e-06	3.15984e-05
1275	GO:0016614	oxidoreductase activity, acting on CH-OH group of donors	MF	83	-0.36633	0.102633	8.31574e-07	2.38822e-05
240	GO:0046356	acetyl-CoA catabolic process	BP	29	-0.579314	0.027318	7.70361e-07	2.25193e-05
244	GO:0006099	tricarboxylic acid cycle	BP	29	-0.579314	0.027318	7.70361e-07	2.25193e-05
100	GO:0006733	oxidoreduction coenzyme metabolic process	BP	61	-0.425972	0.0708459	5.90532e-07	1.82396e-05
336	GO:0019362	pyridine nucleotide metabolic process	BP	50	-0.476921	0.0516185	2.78552e-07	9.09753e-06
996	GO:0031975	envelope	CC	465	-0.171552	0.34434	2.83429e-07	9.09753e-06
1179	GO:0005753	mitochondrial proton-transporting ATP synthase complex	CC	16	-0.773325	0.00818124	1.37885e-07	4.90689e-06
1182	GO:0045259	proton-transporting ATP synthase complex	CC	16	-0.773325	0.00818124	1.37885e-07	4.90689e-06
995	GO:0031967	organelle envelope	CC	463	-0.177016	0.332843	1.26205e-07	4.7913e-06
99	GO:0006732	coenzyme metabolic process	BP	142	-0.332043	0.127006	9.56348e-09	5.21847e-07
221	GO:0006084	acetyl-CoA metabolic process	BP	33	-0.628317	0.0201461	8.38256e-09	4.73181e-07
96	GO:0006100	tricarboxylic acid cycle intermediate metabolic process	BP	21	-0.773057	0.0081949	2.7078e-09	1.70487e-07
992	GO:0019866	organelle inner membrane	CC	211	-0.290139	0.164788	1.7407e-09	1.13981e-07
102	GO:0051186	cofactor metabolic process	BP	177	-0.315819	0.14048	1.50952e-09	1.07439e-07
963	GO:0005759	mitochondrial matrix	CC	199	-0.302613	0.152496	9.84785e-10	7.3277e-08
969	GO:0031980	mitochondrial lumen	CC	199	-0.302613	0.152496	9.84785e-10	7.3277e-08
70	GO:0044262	cellular carbohydrate metabolic process	BP	227	-0.289598	0.165343	5.14242e-10	4.4306e-08
181	GO:0006766	vitamin metabolic process	BP	94	-0.438739	0.0654421	2.72243e-10	2.4759e-08
182	GO:0006767	water-soluble vitamin metabolic process	BP	94	-0.438739	0.0654421	2.72243e-10	2.4759e-08
1274	GO:0016491	oxidoreductase activity	MF	317	-0.255276	0.204653	1.70195e-10	1.74131e-08
32	GO:0045333	cellular respiration	BP	97	-0.442882	0.0637786	9.83456e-11	1.07328e-08
999	GO:0005743	mitochondrial inner membrane	CC	199	-0.320971	0.136053	8.97692e-11	1.04966e-08
994	GO:0031966	mitochondrial membrane	CC	316	-0.270035	0.186717	1.59342e-11	2.17369e-09
34	GO:0009060	aerobic respiration	BP	94	-0.471932	0.0532438	9.4183e-12	1.40161e-09
31	GO:0015980	energy derivation by oxidation of organic compounds	BP	144	-0.394848	0.0859643	5.56961e-12	9.11746e-10
65	GO:0005975	carbohydrate metabolic process	BP	270	-0.307512	0.147923	9.6067e-13	1.96577e-10
990	GO:0005740	mitochondrial envelope	CC	339	-0.278466	0.177185	7.67547e-13	1.79496e-10
1035	GO:0044455	mitochondrial membrane part	CC	104	-0.496921	0.0455854	5.19894e-14	1.70213e-11
30	GO:0006091	generation of precursor metabolites and energy	BP	178	-0.395546	0.0855921	2.99805e-14	1.22695e-11

## Sheet: KEGG(Trans)
	KEGG.ID	KEGG.pathway	n.genes	coeff	odds.ratio	p.value	FDR
3	sce00030	Pentose phosphate pathway	27	-0.420998	0.0730702	1.70547e-05	0.000375204
7	sce00620	Pyruvate metabolism	33	-0.436115	0.0665181	1.32574e-06	4.37496e-05
63	sce00020	Citrate cycle (TCA cycle)	30	-0.520272	0.0394277	5.27729e-08	3.48301e-06

## Sheet: Yeastract(Trans)
	TF	n.genes	coeff	odds.ratio	p.value	FDR
35	Gln3p	137	0.318413	7.23414	9.12165e-16	6.03489e-14
92	Dal80p	70	0.399227	11.9537	3.79565e-15	1.46133e-13
41	Gat1p	130	0.252406	4.79995	1.45628e-09	2.03879e-08
105	Sfp1p	485	0.112445	2.01134	4.71974e-06	3.6342e-05
129	Dal82p	137	0.183814	3.13408	1.40021e-05	9.37532e-05
73	Dal81p	155	0.172621	2.92347	1.7463e-05	0.000112055
75	Zap1p	112	0.179352	3.04836	0.000120767	0.000664221
69	Fkh1p	180	0.125353	2.17934	0.00108753	0.00389488
132	Hal9p	34	0.237647	4.37927	0.00272002	0.00872673
32	Stp1p	172	-0.13134	0.442096	0.00186725	0.00611821
33	Gcn4p	477	-0.08225	0.599804	0.00156466	0.0052382
118	Hot1p	11	-0.471699	0.053321	0.0012146	0.00425111
40	Rph1p	51	-0.248807	0.213048	0.00100532	0.00368616
152	Rox1p	321	-0.10579	0.518174	0.000732921	0.00275292
23	Ume6p	231	-0.128372	0.450326	0.000464909	0.00192954
38	Swi4p	488	-0.0900973	0.571255	0.000476121	0.00192954
45	Mig1p	152	-0.157423	0.375941	0.000451008	0.00192931
44	Pdr1p	395	-0.101275	0.532921	0.000370277	0.00162922
121	Crz1p	253	-0.125107	0.459558	0.000367717	0.00162922
80	Rsf2p	24	-0.377651	0.09566	0.000318381	0.00148578
146	Rlm1p	116	-0.191554	0.30409	0.000178001	0.000856629
104	Stp3p	19	-0.43077	0.0687648	0.000170818	0.000848582
91	Ash1p	97	-0.210123	0.270947	0.000159563	0.000819092
70	Gat4p	122	-0.191325	0.304523	0.000125153	0.000664605
6	Nrg2p	141	-0.189868	0.307293	4.49974e-05	0.000256652
66	Skn7p	339	-0.126582	0.455363	3.62211e-05	0.00021454
54	Hap2p	153	-0.188029	0.310825	2.65497e-05	0.000163546
68	Xbp1p	161	-0.191918	0.303402	1.11665e-05	7.81653e-05
18	Nrg1p	316	-0.142789	0.411734	6.79111e-06	4.98015e-05
126	Sps18p	57	-0.33433	0.125214	1.98601e-06	1.60971e-05
150	Haa1p	11	-0.637974	0.0189726	1.66086e-06	1.42096e-05
3	Hap3p	132	-0.233275	0.234638	1.14187e-06	1.0344e-05
15	Mbp1p	416	-0.136275	0.428745	1.0963e-06	1.0344e-05
148	Aft2p	181	-0.217225	0.259248	1.48671e-07	1.52635e-06
25	Adr1p	287	-0.176745	0.333404	1.11597e-07	1.22757e-06
142	Hap5p	152	-0.25502	0.204979	1.27585e-08	1.51139e-07
120	Cat8p	114	-0.297753	0.157172	5.62043e-09	7.21289e-08
20	Gis1p	183	-0.254081	0.206178	6.54438e-10	1.11599e-08
61	Stp2p	249	-0.21979	0.255149	7.2467e-10	1.11599e-08
113	Msn2p	483	-0.196127	0.29557	1.32247e-13	2.90944e-12
89	Hap4p	329	-0.244023	0.219477	1.08067e-14	2.77373e-13
88	Msn4p	417	-0.220442	0.254118	7.70755e-15	2.37393e-13
67	Cst6p	180	-0.347042	0.115703	6.25072e-17	9.6261e-15

## Sheet: GO(Prot)
	GO.ID	GO.term	Ontology	n.genes	coeff	odds.ratio	p.value	FDR
441	GO:0015849	organic acid transport	BP	11	4.01443	6.83644e+10	4.27474e-05	0.00827326
442	GO:0046942	carboxylic acid transport	BP	11	4.01443	6.83644e+10	4.27474e-05	0.00827326
590	GO:0016310	phosphorylation	BP	65	-2.20256	1.13591e-06	5.33213e-05	0.00993751
1315	GO:0046487	glyoxylate metabolic process	BP	7	-4.67158	2.46343e-13	4.20283e-05	0.00827326
1316	GO:0006097	glyoxylate cycle	BP	6	-4.95271	4.29336e-14	3.6519e-05	0.00798972
2551	GO:0031966	mitochondrial membrane	CC	130	-1.74793	1.91602e-05	3.14791e-05	0.00720014
75	GO:0044262	cellular carbohydrate metabolic process	BP	100	-1.93395	6.03003e-06	2.99225e-05	0.00716999
3689	GO:0004857	enzyme inhibitor activity	MF	11	-4.13506	6.91177e-12	2.45634e-05	0.00621708
2556	GO:0005743	mitochondrial inner membrane	CC	76	-2.23209	9.45512e-07	1.24537e-05	0.00348151
2549	GO:0019866	organelle inner membrane	CC	79	-2.21375	1.05964e-06	1.09541e-05	0.00324242
70	GO:0005975	carbohydrate metabolic process	BP	114	-2.0168	3.60348e-06	4.36e-06	0.00137122
2547	GO:0005740	mitochondrial envelope	CC	140	-1.90493	7.22191e-06	2.86539e-06	0.000961243
2519	GO:0005739	mitochondrion	CC	402	-1.40347	0.00016296	7.82768e-07	0.000281349
115	GO:0006732	coenzyme metabolic process	BP	79	-2.58592	1.04878e-07	1.94063e-07	7.51173e-05
121	GO:0051186	cofactor metabolic process	BP	89	-2.49297	1.86872e-07	1.68069e-07	7.04771e-05
279	GO:0009109	coenzyme catabolic process	BP	22	-3.9943	1.65774e-11	1.24552e-07	5.69771e-05
281	GO:0051187	cofactor catabolic process	BP	22	-3.9943	1.65774e-11	1.24552e-07	5.69771e-05
280	GO:0046356	acetyl-CoA catabolic process	BP	21	-4.14409	6.53481e-12	5.95084e-08	3.57553e-05
284	GO:0006099	tricarboxylic acid cycle	BP	21	-4.14409	6.53481e-12	5.95084e-08	3.57553e-05
2595	GO:0044455	mitochondrial membrane part	CC	52	-3.08621	4.68169e-09	6.39503e-08	3.57553e-05
31	GO:0015980	energy derivation by oxidation of organic compounds	BP	70	-2.8857	1.62774e-08	2.16021e-08	1.8117e-05
34	GO:0009060	aerobic respiration	BP	44	-3.38871	7.14474e-10	1.68426e-08	1.69504e-05
32	GO:0045333	cellular respiration	BP	45	-3.49025	3.80131e-10	4.35462e-09	9.72994e-06
253	GO:0006084	acetyl-CoA metabolic process	BP	24	-4.23312	3.7578e-12	6.15503e-09	9.72994e-06
2539	GO:0044429	mitochondrial part	CC	220	-2.00945	3.77175e-06	7.73445e-09	9.72994e-06
30	GO:0006091	generation of precursor metabolites and energy	BP	92	-2.89429	1.54314e-08	6.70823e-10	3.37558e-06

## Sheet: KEGG(Prot)
	KEGG.ID	KEGG.pathway	n.genes	coeff	odds.ratio	p.value	FDR

## Sheet: Yeastract(Prot)
	TF	n.genes	coeff	odds.ratio	p.value	FDR
83	Dal81p	52	2.95354	9.3653e+07	7.82417e-07	1.02918e-05
41	Gln3p	50	2.96321	9.945e+07	9.9652e-07	1.21718e-05
48	Gat1p	35	3.13391	2.87301e+08	4.27132e-06	4.01564e-05
102	Dal80p	16	4.00823	6.57798e+10	7.96292e-06	6.8083e-05
166	Haa1p	3	-5.09636	1.75825e-14	0.00136627	0.00834401
104	Gat3p	21	-2.86133	1.89391e-08	0.000501241	0.00317452
70	Stp2p	62	-1.96196	5.06687e-06	0.000427721	0.00281309
86	Sip4p	11	-3.71357	9.48839e-11	0.000201602	0.00137896
22	Nrg1p	64	-2.05553	2.83262e-06	0.000169214	0.00120565
129	Hot1p	4	-5.27325	5.85676e-15	0.000161572	0.00120125
54	Hsf1p	152	-1.55191	6.47803e-05	8.10275e-05	0.000629805
61	Hap2p	62	-2.3501	4.54087e-07	1.60353e-05	0.000130573
154	Hap5p	59	-2.52706	1.51195e-07	4.46182e-06	4.01564e-05
5	Hap3p	57	-2.60266	9.45157e-08	2.8752e-06	2.89211e-05
38	Stp1p	47	-2.87647	1.72387e-08	1.14589e-06	1.22467e-05
137	Sps18p	16	-4.08131	9.65309e-12	1.11502e-06	1.22467e-05
77	Xbp1p	36	-3.23326	1.87722e-09	4.97674e-07	7.09185e-06
52	Mig1p	45	-3.06582	5.31427e-09	2.71452e-07	4.21984e-06
53	Aft1p	214	-1.79944	1.39108e-05	2.54741e-07	4.21984e-06
131	Cat8p	36	-3.32147	1.08506e-09	2.17625e-07	4.13487e-06
8	Nrg2p	37	-3.30912	1.17163e-09	1.84901e-07	3.95226e-06
80	Gat4p	28	-3.6862	1.12477e-10	1.02594e-07	2.50622e-06
30	Adr1p	81	-2.88769	1.60775e-08	2.94372e-09	8.3896e-08
76	Cst6p	56	-3.68172	1.1565e-10	2.16151e-11	7.39237e-10
24	Gis1p	57	-3.72963	8.58691e-11	9.56126e-12	4.08744e-10
99	Hap4p	111	-3.40051	6.63956e-10	2.74792e-14	1.56631e-12
124	Msn2p	172	-3.04049	6.22009e-09	6.63079e-15	5.66933e-13
98	Msn4p	162	-3.34845	9.17572e-10	1.03595e-16	1.77147e-14
