# Supplementary material for: Nutrient control of eukaryote cell growth: a systems biology study in yeast
Source: BMC Biol. 2010 May 24;8:68. doi: 10.1186/1741-7007-8-68 (PMC2895586; doi:10.1186/1741-7007-8-68)
Supplement: Additional file 7 — GO, KEGG, Yeastract transcriptome/proteome analysis (phosphorus). Logistic regression results for phosphorus up/down regulated genes/proteins from the transcriptome (trans) and proteome (prot) data using GO, KEGG and Yeastract annotations. [file 1741-7007-8-68-S7.xlsx]

## Sheet: GO(Trans)
	GO.ID	GO.term	Ontology	n.genes	coeff	odds.ratio	p.value	FDR
834	GO:0016237	microautophagy	BP	11	0.623401	48.1439	1.24109e-12	4.83729e-11
389	GO:0000041	transition metal ion transport	BP	59	0.385236	10.9582	8.9053e-11	2.91559e-09
392	GO:0030001	metal ion transport	BP	84	0.343803	8.47059	2.04286e-10	5.86695e-09
832	GO:0042144	vacuole fusion, non-autophagic	BP	28	0.457098	17.1275	2.63456e-10	7.43582e-09
390	GO:0006826	iron ion transport	BP	33	0.429608	14.4377	9.6067e-10	2.57806e-08
391	GO:0015674	di-, tri-valent inorganic cation transport	BP	48	0.382079	10.7453	2.96943e-09	7.7158e-08
1484	GO:0046915	transition metal ion transmembrane transporter activity	MF	32	0.41692	13.343	7.61665e-09	1.9482e-07
873	GO:0006817	phosphate transport	BP	11	0.53163	27.2178	1.65053e-08	4.09381e-07
630	GO:0006914	autophagy	BP	46	0.372268	10.1097	1.9112e-08	4.66961e-07
1063	GO:0005886	plasma membrane	CC	333	0.186937	3.19549	6.63374e-08	1.57383e-06
1450	GO:0015082	di-, tri-valent inorganic cation transmembrane transporter activity	MF	39	0.376769	10.3965	8.53581e-08	1.94071e-06
1078	GO:0005576	extracellular region	CC	90	0.289735	6.0532	1.71155e-07	3.33549e-06
572	GO:0015698	inorganic anion transport	BP	20	0.431269	14.5875	4.25834e-07	7.49559e-06
1451	GO:0046873	metal ion transmembrane transporter activity	MF	49	0.338654	8.20382	5.05793e-07	8.53591e-06
797	GO:0046164	alcohol catabolic process	BP	64	0.301974	6.53158	1.72115e-06	2.73546e-05
571	GO:0006820	anion transport	BP	26	0.389373	11.2436	1.85204e-06	2.91518e-05
1028	GO:0005783	endoplasmic reticulum	CC	419	0.152107	2.57355	1.87753e-06	2.92716e-05
256	GO:0007033	vacuole organization and biogenesis	BP	65	0.291078	6.10394	4.67295e-06	7.08298e-05
1468	GO:0042578	phosphoric ester hydrolase activity	MF	109	0.243568	4.54343	5.38114e-06	8.08159e-05
1483	GO:0005381	iron ion transmembrane transporter activity	MF	12	0.456014	17.0125	7.02382e-06	0.000103586
796	GO:0019320	hexose catabolic process	BP	54	0.304128	6.6196	7.14177e-06	0.000104385
270	GO:0010324	membrane invagination	BP	96	0.251317	4.76758	7.62384e-06	0.000110444
393	GO:0034220	transmembrane ion transport	BP	14	0.438076	15.2179	7.76478e-06	0.00011053
394	GO:0055085	transmembrane transport	BP	14	0.438076	15.2179	7.76478e-06	0.00011053
1079	GO:0009277	fungal-type cell wall	CC	86	0.25827	4.97808	1.00732e-05	0.000140939
1080	GO:0031225	anchored to membrane	CC	42	0.322561	7.42305	1.18865e-05	0.000163514
798	GO:0046365	monosaccharide catabolic process	BP	59	0.289874	6.05846	1.27614e-05	0.000172647
272	GO:0045229	external encapsulating structure organization and biogenesis	BP	229	0.176141	2.98814	1.62259e-05	0.00021595
296	GO:0007047	cell wall organization and biogenesis	BP	229	0.176141	2.98814	1.62259e-05	0.00021595
1090	GO:0031226	intrinsic to plasma membrane	CC	30	0.350556	8.83362	1.78287e-05	0.000233485
403	GO:0055072	iron ion homeostasis	BP	38	0.325193	7.54549	2.21098e-05	0.000282764
407	GO:0006879	cellular iron ion homeostasis	BP	38	0.325193	7.54549	2.21098e-05	0.000282764
362	GO:0006811	ion transport	BP	158	0.198498	3.43352	2.77348e-05	0.000343954
1077	GO:0005618	cell wall	CC	113	0.224424	4.03379	2.9394e-05	0.000361789
1088	GO:0005773	vacuole	CC	223	0.170831	2.89113	3.82313e-05	0.000460181
1076	GO:0030312	external encapsulating structure	CC	115	0.21816	3.87978	4.7401e-05	0.000566391
795	GO:0006007	glucose catabolic process	BP	49	0.292279	6.14969	4.78592e-05	0.00056772
1570	GO:0016791	phosphoric monoester hydrolase activity	MF	95	0.231817	4.22345	5.74427e-05	0.000676502
799	GO:0006096	glycolysis	BP	36	0.31697	7.16958	6.72022e-05	0.000763958
636	GO:0006944	membrane fusion	BP	61	0.264579	5.17714	9.22135e-05	0.00101996
1428	GO:0016722	oxidoreductase activity, oxidizing metal ions	MF	11	0.42194	13.7659	0.000169166	0.00175268
231	GO:0006066	alcohol metabolic process	BP	203	0.162898	2.75206	0.000181048	0.00186399
1089	GO:0044437	vacuolar part	CC	155	0.174333	2.95475	0.000348751	0.00337814
1092	GO:0005774	vacuolar membrane	CC	148	0.17447	2.95727	0.000457772	0.00430674
1500	GO:0015103	inorganic anion transmembrane transporter activity	MF	15	0.372769	10.1412	0.000502624	0.00462244
1267	GO:0015291	secondary active transmembrane transporter activity	MF	80	0.219055	3.90143	0.000531195	0.00485791
398	GO:0030005	cellular di-, tri-valent inorganic cation homeostasis	BP	66	0.233667	4.2723	0.000580164	0.00521829
402	GO:0055066	di-, tri-valent inorganic cation homeostasis	BP	66	0.233667	4.2723	0.000580164	0.00521829
1093	GO:0005887	integral to plasma membrane	CC	25	0.320053	7.30824	0.000607903	0.00537912
1555	GO:0016538	cyclin-dependent protein kinase regulator activity	MF	23	0.323795	7.48017	0.000781237	0.00680258
406	GO:0065008	regulation of biological quality	BP	296	0.125499	2.18131	0.000842532	0.00729748
1499	GO:0008509	anion transmembrane transporter activity	MF	20	0.331535	7.8488	0.00107688	0.0089485
1441	GO:0016758	transferase activity, transferring hexosyl groups	MF	84	0.204115	3.55549	0.00116667	0.00951432
1037	GO:0000267	cell fraction	CC	165	0.155895	2.63485	0.0011865	0.00960579
1481	GO:0051287	NAD binding	MF	21	0.324511	7.51353	0.00122892	0.0098615
965	GO:0005840	ribosome	CC	296	-0.133563	0.436031	0.00119119	0.00960579
1183	GO:0033177	proton-transporting two-sector ATPase complex, proton-transporting domain	CC	14	-0.571949	0.0285975	0.00116822	0.00951432
199	GO:0015031	protein transport	BP	475	-0.107294	0.513354	0.00114751	0.00943955
202	GO:0045184	establishment of protein localization	BP	484	-0.106578	0.515645	0.00112272	0.00928226
1134	GO:0044438	microbody part	CC	40	-0.354169	0.11069	0.00106806	0.00892051
1135	GO:0044439	peroxisomal part	CC	40	-0.354169	0.11069	0.00106806	0.00892051
194	GO:0006631	fatty acid metabolic process	BP	61	-0.291532	0.163366	0.000986238	0.00836514
1345	GO:0051540	metal cluster binding	MF	27	-0.429639	0.0692496	0.000960416	0.00823142
1346	GO:0051536	iron-sulfur cluster binding	MF	27	-0.429639	0.0692496	0.000960416	0.00823142
1556	GO:0003714	transcription corepressor activity	MF	16	-0.567081	0.0294758	0.0005925	0.00530013
1116	GO:0032592	integral to mitochondrial membrane	CC	25	-0.465053	0.0555696	0.000544351	0.00495057
934	GO:0030150	protein import into mitochondrial matrix	BP	22	-0.497505	0.0454201	0.000483824	0.00450314
1041	GO:0005667	transcription factor complex	CC	130	-0.217085	0.259475	0.000404628	0.00387355
1264	GO:0005198	structural molecule activity	MF	335	-0.140256	0.418268	0.000315681	0.00311307
99	GO:0006732	coenzyme metabolic process	BP	142	-0.216793	0.259945	0.000227974	0.00230366
373	GO:0043681	protein import into mitochondrion	BP	39	-0.405803	0.0803062	0.00019588	0.00199165
835	GO:0008535	respiratory chain complex IV assembly	BP	11	-0.725169	0.0110355	0.000193312	0.00197783
1518	GO:0046961	hydrogen ion transporting ATPase activity, rotational mechanism	MF	24	-0.514387	0.0408964	0.000160429	0.00167275
1049	GO:0016585	chromatin remodeling complex	CC	82	-0.289311	0.165637	0.000159118	0.00166972
1114	GO:0031228	intrinsic to Golgi membrane	CC	40	-0.407825	0.0793038	0.000150422	0.00158865
33	GO:0006839	mitochondrial transport	BP	65	-0.326172	0.131726	0.000138029	0.00146723
78	GO:0006397	mRNA processing	BP	186	-0.198496	0.291249	0.000121605	0.0013011
102	GO:0051186	cofactor metabolic process	BP	177	-0.203983	0.281486	0.000115361	0.00125063
1383	GO:0022890	inorganic cation transmembrane transporter activity	MF	103	-0.268039	0.189048	9.44959e-05	0.00103819
200	GO:0017038	protein import	BP	110	-0.260815	0.197727	8.81711e-05	0.000981878
96	GO:0006100	tricarboxylic acid cycle intermediate metabolic process	BP	21	-0.57244	0.0285103	7.34866e-05	0.000829638
1307	GO:0003682	chromatin binding	MF	42	-0.418489	0.0742185	6.6566e-05	0.000762018
372	GO:0006626	protein targeting to mitochondrion	BP	51	-0.383675	0.0921452	6.21429e-05	0.000721474
1599	GO:0016627	oxidoreductase activity, acting on the CH-CH group of donors	MF	26	-0.526055	0.0380359	5.81556e-05	0.000680006
1022	GO:0009295	nucleoid	CC	23	-0.582736	0.0267432	2.39336e-05	0.000301379
1023	GO:0042645	mitochondrial nucleoid	CC	23	-0.582736	0.0267432	2.39336e-05	0.000301379
134	GO:0016568	chromatin modification	BP	233	-0.199769	0.288954	1.68413e-05	0.000222332
1033	GO:0031970	organelle envelope lumen	CC	40	-0.467095	0.0548687	1.23427e-05	0.000168375
133	GO:0006325	establishment and/or maintenance of chromatin architecture	BP	261	-0.19379	0.299893	1.05963e-05	0.000147001
1265	GO:0003735	structural constituent of ribosome	MF	204	-0.222887	0.250285	6.67129e-06	9.92809e-05
1180	GO:0016469	proton-transporting two-sector ATPase complex	CC	29	-0.570063	0.0289346	3.85871e-06	5.95916e-05
1034	GO:0005758	mitochondrial intermembrane space	CC	36	-0.539662	0.0349518	1.30746e-06	2.11912e-05
20	GO:0065003	macromolecular complex assembly	BP	368	-0.18437	0.317974	8.81174e-07	1.44248e-05
1517	GO:0046933	hydrogen ion transporting ATP synthase activity, rotational mechanism	MF	19	-0.748835	0.00952615	5.023e-07	8.53591e-06
21	GO:0006412	translation	BP	377	-0.186712	0.313379	4.83866e-07	8.33777e-06
966	GO:0015935	small ribosomal subunit	CC	43	-0.523118	0.0387366	3.37251e-07	6.00087e-06
465	GO:0016310	phosphorylation	BP	198	-0.257552	0.201778	2.95167e-07	5.36876e-06
641	GO:0009141	nucleoside triphosphate metabolic process	BP	31	-0.611306	0.0223925	2.79311e-07	5.13743e-06
311	GO:0006461	protein complex assembly	BP	150	-0.29543	0.159456	2.50746e-07	4.66445e-06
642	GO:0009142	nucleoside triphosphate biosynthetic process	BP	29	-0.635944	0.0192135	2.13861e-07	4.07082e-06
312	GO:0043623	cellular protein complex assembly	BP	81	-0.397912	0.0843428	1.97518e-07	3.80396e-06
1011	GO:0005654	nucleoplasm	CC	337	-0.206322	0.277423	1.34201e-07	2.64683e-06
1013	GO:0044451	nucleoplasm part	CC	316	-0.213474	0.265363	1.1965e-07	2.38862e-06
643	GO:0009144	purine nucleoside triphosphate metabolic process	BP	25	-0.698188	0.01305	9.92651e-08	2.01743e-06
644	GO:0009145	purine nucleoside triphosphate biosynthetic process	BP	25	-0.698188	0.01305	9.92651e-08	2.01743e-06
647	GO:0009205	purine ribonucleoside triphosphate metabolic process	BP	25	-0.698188	0.01305	9.92651e-08	2.01743e-06
648	GO:0009206	purine ribonucleoside triphosphate biosynthetic process	BP	25	-0.698188	0.01305	9.92651e-08	2.01743e-06
649	GO:0046034	ATP metabolic process	BP	22	-0.7403	0.0100451	9.98241e-08	2.01743e-06
651	GO:0006754	ATP biosynthetic process	BP	22	-0.7403	0.0100451	9.98241e-08	2.01743e-06
652	GO:0015985	energy coupled proton transport, down electrochemical gradient	BP	22	-0.7403	0.0100451	9.98241e-08	2.01743e-06
653	GO:0015986	ATP synthesis coupled proton transport	BP	22	-0.7403	0.0100451	9.98241e-08	2.01743e-06
645	GO:0009199	ribonucleoside triphosphate metabolic process	BP	27	-0.677597	0.0148315	8.43651e-08	1.94071e-06
646	GO:0009201	ribonucleoside triphosphate biosynthetic process	BP	27	-0.677597	0.0148315	8.43651e-08	1.94071e-06
957	GO:0000314	organellar small ribosomal subunit	CC	32	-0.713315	0.0118791	9.02033e-10	2.46105e-08
986	GO:0005763	mitochondrial small ribosomal subunit	CC	32	-0.713315	0.0118791	9.02033e-10	2.46105e-08
839	GO:0006122	mitochondrial electron transport, ubiquinol to cytochrome c	BP	10	-1.82481	1.18823e-05	1.83107e-10	5.3526e-09
241	GO:0051187	cofactor catabolic process	BP	34	-0.72313	0.0111762	1.64419e-10	4.8937e-09
1583	GO:0015002	heme-copper terminal oxidase activity	MF	11	-1.37767	0.000191299	1.51132e-10	4.58153e-09
1584	GO:0016675	oxidoreductase activity, acting on heme group of donors	MF	11	-1.37767	0.000191299	1.51132e-10	4.58153e-09
1585	GO:0016676	oxidoreductase activity, acting on heme group of donors, oxygen as acceptor	MF	11	-1.37767	0.000191299	1.51132e-10	4.58153e-09
1586	GO:0004129	cytochrome-c oxidase activity	MF	11	-1.37767	0.000191299	1.51132e-10	4.58153e-09
1179	GO:0005753	mitochondrial proton-transporting ATP synthase complex	CC	16	-1.09355	0.00111826	4.23422e-11	1.41457e-09
1182	GO:0045259	proton-transporting ATP synthase complex	CC	16	-1.09355	0.00111826	4.23422e-11	1.41457e-09
239	GO:0009109	coenzyme catabolic process	BP	33	-0.771488	0.00827517	1.74853e-11	6.09009e-10
221	GO:0006084	acetyl-CoA metabolic process	BP	33	-0.800233	0.00692142	3.14118e-12	1.11785e-10
240	GO:0046356	acetyl-CoA catabolic process	BP	29	-0.857741	0.00484154	2.24328e-12	8.34601e-11
244	GO:0006099	tricarboxylic acid cycle	BP	29	-0.857741	0.00484154	2.24328e-12	8.34601e-11
26	GO:0007005	mitochondrion organization and biogenesis	BP	169	-0.401119	0.0826782	1.2401e-13	5.03415e-12
988	GO:0015934	large ribosomal subunit	CC	51	-0.747045	0.00963273	1.72184e-15	7.61799e-14
31	GO:0015980	energy derivation by oxidation of organic compounds	BP	144	-0.482212	0.0499486	1.25131e-16	6.20728e-15
987	GO:0000315	organellar large ribosomal subunit	CC	44	-0.860141	0.00476985	2.00661e-17	1.02651e-15
989	GO:0005762	mitochondrial large ribosomal subunit	CC	44	-0.860141	0.00476985	2.00661e-17	1.02651e-15
1458	GO:0015077	monovalent inorganic cation transmembrane transporter activity	MF	56	-0.784523	0.00763126	3.47146e-18	1.89426e-16
836	GO:0006118	electron transport	BP	23	-1.86254	9.39883e-06	5.36238e-19	3.02697e-17
837	GO:0042773	ATP synthesis coupled electron transport	BP	23	-1.86254	9.39883e-06	5.36238e-19	3.02697e-17
838	GO:0042775	organelle ATP synthesis coupled electron transport	BP	23	-1.86254	9.39883e-06	5.36238e-19	3.02697e-17
1459	GO:0015078	hydrogen ion transmembrane transporter activity	MF	52	-0.841277	0.00536313	3.107e-19	1.95622e-17
1036	GO:0005746	mitochondrial respiratory chain	CC	26	-1.96494	4.97386e-06	2.56635e-20	1.82657e-18
971	GO:0033279	ribosomal subunit	CC	94	-0.659459	0.0166012	1.54129e-20	1.14686e-18
32	GO:0045333	cellular respiration	BP	97	-0.727456	0.0108798	5.73667e-25	4.9426e-23
956	GO:0000313	organellar ribosome	CC	80	-0.811991	0.00643371	1.17881e-25	1.07207e-23
964	GO:0005761	mitochondrial ribosome	CC	80	-0.811991	0.00643371	1.17881e-25	1.07207e-23
34	GO:0009060	aerobic respiration	BP	94	-0.751951	0.00934344	9.75151e-26	9.97701e-24
995	GO:0031967	organelle envelope	CC	463	-0.367729	0.101744	3.07636e-26	3.35733e-24
996	GO:0031975	envelope	CC	465	-0.367577	0.10184	2.62917e-26	3.07426e-24
30	GO:0006091	generation of precursor metabolites and energy	BP	178	-0.586809	0.0260748	4.51245e-28	6.71535e-26
650	GO:0006119	oxidative phosphorylation	BP	46	-1.24511	0.000436001	9.40219e-29	1.53914e-26
994	GO:0031966	mitochondrial membrane	CC	316	-0.478721	0.0510443	5.48693e-31	9.98011e-29
963	GO:0005759	mitochondrial matrix	CC	199	-0.606459	0.0230773	1.7809e-32	3.64417e-30
969	GO:0031980	mitochondrial lumen	CC	199	-0.606459	0.0230773	1.7809e-32	3.64417e-30
990	GO:0005740	mitochondrial envelope	CC	339	-0.485484	0.0489432	1.53523e-33	4.18862e-31
992	GO:0019866	organelle inner membrane	CC	211	-0.634182	0.0194251	1.15635e-36	3.78589e-34
1035	GO:0044455	mitochondrial membrane part	CC	104	-0.901252	0.00369442	9.00393e-37	3.68486e-34
999	GO:0005743	mitochondrial inner membrane	CC	199	-0.661097	0.0164331	1.55718e-37	8.49702e-35

## Sheet: KEGG(Trans)
	KEGG.ID	KEGG.pathway	n.genes	coeff	odds.ratio	p.value	FDR
65	sce00010	Glycolysis / Gluconeogenesis	46	0.229543	4.16418	7.40943e-05	0.00122256
53	sce00740	Riboflavin metabolism	12	0.273849	5.48417	0.000371405	0.00490254
50	sce00720	Reductive carboxylate cycle (CO2 fixation)	13	-0.535344	0.0359024	2.98406e-05	0.000656494
63	sce00020	Citrate cycle (TCA cycle)	30	-0.531577	0.0367527	3.29864e-09	1.08855e-07
34	sce00190	Oxidative phosphorylation	62	-0.695193	0.0132952	1.6647e-20	1.0987e-18

## Sheet: Yeastract(Trans)
	TF	n.genes	coeff	odds.ratio	p.value	FDR
43	Pho4p	197	0.272644	5.44325	1.34475e-20	2.07091e-18
38	Swi4p	488	0.150841	2.55338	2.67302e-12	8.2329e-11
16	Pho2p	116	0.218017	3.87634	2.28265e-11	5.02183e-10
148	Aft2p	181	0.191275	3.2828	4.96363e-11	9.55499e-10
44	Pdr1p	395	0.150457	2.5473	7.00252e-11	1.19821e-09
121	Crz1p	253	0.166473	2.81387	3.5618e-10	5.48516e-09
152	Rox1p	321	0.154151	2.60645	4.20035e-10	5.88049e-09
70	Gat4p	122	0.191268	3.28267	6.7122e-09	8.61399e-08
15	Mbp1p	416	0.124401	2.16647	5.44246e-08	6.44723e-07
146	Rlm1p	116	0.179651	3.05402	1.43691e-07	1.5806e-06
49	Sut1p	66	0.205237	3.58038	2.40804e-07	2.47225e-06
87	Phd1p	411	0.117186	2.07148	3.85224e-07	3.70778e-06
91	Ash1p	97	0.179427	3.04978	8.64531e-07	7.83163e-06
86	Rgt1p	40	0.219395	3.90967	1.85477e-06	1.58686e-05
99	Swi6p	83	0.179495	3.05107	3.45574e-06	2.80096e-05
78	Cbf1p	306	0.117822	2.07969	5.02001e-06	3.86541e-05
24	Upc2p	196	0.135257	2.31768	6.90474e-06	4.83332e-05
137	Azf1p	97	0.163735	2.7664	1.40702e-05	9.02839e-05
83	Put3p	131	0.149096	2.52584	1.53191e-05	9.43657e-05
126	Sps18p	57	0.187363	3.20396	1.9718e-05	0.000112466
7	Tec1p	489	0.092045	1.77185	2.87568e-05	0.000158163
27	Yap6p	189	0.128435	2.22148	3.142e-05	0.000166851
98	Rfx1p	148	0.134649	2.30895	6.58447e-05	0.0003271
112	Mac1p	56	0.167634	2.83426	0.000342894	0.00155311
68	Xbp1p	161	0.11826	2.08535	0.000432407	0.00190259
61	Stp2p	249	0.0998042	1.85938	0.00051921	0.00222107
8	Smp1p	94	0.138235	2.36098	0.000660931	0.00256679
135	Cin5p	262	0.0962493	1.81875	0.000666699	0.00256679
77	Gzf3p	135	0.118242	2.08513	0.00111634	0.00409326
94	Gat3p	98	0.127813	2.2129	0.00177454	0.00607288
56	Rme1p	189	0.100468	1.86706	0.00191623	0.00627871
5	Reb1p	238	-0.110766	0.502397	0.0018628	0.00623632
53	Mig2p	39	-0.276688	0.179155	0.00133884	0.00479491
1	Oaf1p	79	-0.210854	0.269719	0.000577564	0.00234065
92	Dal80p	70	-0.223868	0.248764	0.000569715	0.00234065
89	Hap4p	329	-0.111975	0.498634	0.000250664	0.00116976
143	Pip2p	55	-0.267415	0.189781	0.000245793	0.00116976
102	Hap1p	179	-0.184278	0.318155	7.90942e-06	5.29587e-05
6	Nrg2p	141	-0.320892	0.13612	4.50727e-12	1.15687e-10
142	Hap5p	152	-0.337721	0.122603	4.79772e-14	1.84712e-12
3	Hap3p	132	-0.407673	0.0793787	1.8338e-17	1.04585e-15
54	Hap2p	153	-0.380164	0.0941777	2.03737e-17	1.04585e-15

## Sheet: GO(Prot)
	GO.ID	GO.term	Ontology	n.genes	coeff	odds.ratio	p.value	FDR
1345	GO:0042144	vacuole fusion, non-autophagic	BP	15	4.01444	6.83671e+10	1.03393e-07	2.73828e-05
476	GO:0000041	transition metal ion transport	BP	16	3.86361	2.67771e+10	1.75816e-07	4.2244e-05
1349	GO:0016237	microautophagy	BP	8	4.94124	2.16906e+13	1.76296e-07	4.2244e-05
479	GO:0030001	metal ion transport	BP	20	3.36592	1.21485e+09	1.27105e-06	0.000266497
2658	GO:0005774	vacuolar membrane	CC	44	2.39351	2.88405e+06	9.63249e-06	0.00167768
2654	GO:0005773	vacuole	CC	70	1.96892	206093	1.73929e-05	0.00291737
302	GO:0007033	vacuole organization and biogenesis	BP	35	2.51474	6.12638e+06	1.94005e-05	0.00314913
3488	GO:0015082	di-, tri-valent inorganic cation transmembrane transporter activity	MF	14	3.33728	1.01678e+09	3.06492e-05	0.00428408
3489	GO:0046873	metal ion transmembrane transporter activity	MF	14	3.33728	1.01678e+09	3.06492e-05	0.00428408
3576	GO:0046915	transition metal ion transmembrane transporter activity	MF	11	3.54922	3.79526e+09	4.33048e-05	0.00588945
2655	GO:0044437	vacuolar part	CC	49	2.12165	532449	5.537e-05	0.00696555
892	GO:0006944	membrane fusion	BP	29	2.55119	7.684e+06	5.76478e-05	0.00707521
3505	GO:0015077	monovalent inorganic cation transmembrane transporter activity	MF	36	-2.32286	5.37872e-07	5.38139e-05	0.00694338
3507	GO:0015078	hydrogen ion transmembrane transporter activity	MF	36	-2.32286	5.37872e-07	5.38139e-05	0.00694338
2898	GO:0045275	respiratory chain complex III	CC	5	-4.89718	6.06243e-14	3.04342e-05	0.00428408
2899	GO:0005750	mitochondrial respiratory chain complex III	CC	5	-4.89718	6.06243e-14	3.04342e-05	0.00428408
1357	GO:0006122	mitochondrial electron transport, ubiquinol to cytochrome c	BP	5	-5.35216	3.58658e-15	2.10197e-05	0.00330535
590	GO:0016310	phosphorylation	BP	58	-2.13624	1.71535e-06	9.66864e-06	0.00167768
2519	GO:0005739	mitochondrion	CC	386	-1.14757	0.000799337	2.44526e-06	0.000455724
2552	GO:0031967	organelle envelope	CC	181	-1.50775	8.52365e-05	1.88066e-06	0.000363979
2553	GO:0031975	envelope	CC	181	-1.50775	8.52365e-05	1.88066e-06	0.000363979
2547	GO:0005740	mitochondrial envelope	CC	136	-1.7142	2.36285e-05	1.11558e-06	0.000244069
2551	GO:0031966	mitochondrial membrane	CC	127	-1.80277	1.36261e-05	6.01743e-07	0.000137635
253	GO:0006084	acetyl-CoA metabolic process	BP	23	-3.60046	1.91637e-10	8.93617e-08	2.49816e-05
279	GO:0009109	coenzyme catabolic process	BP	21	-3.83103	4.57252e-11	4.52445e-08	1.33924e-05
281	GO:0051187	cofactor catabolic process	BP	21	-3.83103	4.57252e-11	4.52445e-08	1.33924e-05
280	GO:0046356	acetyl-CoA catabolic process	BP	20	-3.94332	2.27565e-11	3.5754e-08	1.19943e-05
284	GO:0006099	tricarboxylic acid cycle	BP	20	-3.94332	2.27565e-11	3.5754e-08	1.19943e-05
2539	GO:0044429	mitochondrial part	CC	210	-1.7316	2.12061e-05	1.07069e-08	4.14441e-06
2549	GO:0019866	organelle inner membrane	CC	74	-2.58922	1.02751e-07	4.92046e-09	2.06331e-06
1354	GO:0006118	electron transport	BP	14	-5.1206	1.51235e-14	3.59691e-09	1.64542e-06
1355	GO:0042773	ATP synthesis coupled electron transport	BP	14	-5.1206	1.51235e-14	3.59691e-09	1.64542e-06
1356	GO:0042775	organelle ATP synthesis coupled electron transport	BP	14	-5.1206	1.51235e-14	3.59691e-09	1.64542e-06
2596	GO:0005746	mitochondrial respiratory chain	CC	16	-4.87413	6.99644e-14	2.12522e-09	1.33676e-06
2556	GO:0005743	mitochondrial inner membrane	CC	71	-2.78617	3.02134e-08	6.54288e-10	4.7034e-07
2595	GO:0044455	mitochondrial membrane part	CC	50	-3.29005	1.31902e-09	1.68286e-10	1.41136e-07
908	GO:0006119	oxidative phosphorylation	BP	30	-4.09048	9.11824e-12	8.31735e-11	8.37059e-08
34	GO:0009060	aerobic respiration	BP	42	-3.66784	1.26068e-10	3.38323e-11	4.2561e-08
31	GO:0015980	energy derivation by oxidation of organic compounds	BP	64	-3.15674	3.02029e-09	2.37493e-11	3.98354e-08
32	GO:0045333	cellular respiration	BP	43	-3.67769	1.18585e-10	2.14528e-11	3.98354e-08
30	GO:0006091	generation of precursor metabolites and energy	BP	87	-3.52527	3.05783e-10	6.02833e-16	3.03345e-12

## Sheet: KEGG(Prot)
	KEGG.ID	KEGG.pathway	n.genes	coeff	odds.ratio	p.value	FDR
1008	sce00020	Citrate cycle (TCA cycle)	21	-2.99959	8.02048e-09	1.3037e-05	0.00677274
445	sce00190	Oxidative phosphorylation	42	-2.75347	3.70225e-08	1.03785e-06	0.00107833

## Sheet: Yeastract(Prot)
	TF	n.genes	coeff	odds.ratio	p.value	FDR
50	Pho4p	59	2.20773	909066	4.74583e-06	0.000135256
12	Thi2p	8	3.48678	2.5746e+09	0.000399807	0.00976672
8	Nrg2p	40	-2.70954	4.86433e-08	7.08567e-07	2.4233e-05
154	Hap5p	58	-2.73206	4.22919e-08	1.37038e-08	5.85839e-07
61	Hap2p	63	-2.79489	2.86204e-08	2.48891e-09	1.41868e-07
5	Hap3p	56	-3.05797	5.58011e-09	4.84766e-10	4.14475e-08
99	Hap4p	106	-2.4356	2.66928e-07	4.27261e-10	4.14475e-08
