# Supplementary material for: Nutrient control of eukaryote cell growth: a systems biology study in yeast
Source: BMC Biol. 2010 May 24;8:68. doi: 10.1186/1741-7007-8-68 (PMC2895586; doi:10.1186/1741-7007-8-68)
Supplement: Additional file 8 — GO, KEGG, Yeastract transcriptome/proteome analysis (sulphur). Logistic regression results for sulphur up/down regulated genes/proteins from the transcriptome (trans) and proteome (prot) data using GO, KEGG and Yeastract annotations. [file 1741-7007-8-68-S8.xlsx]

## Sheet: GO(Trans)
	GO.ID	GO.term	Ontology	n.genes	coeff	odds.ratio	p.value	FDR
17	GO:0022613	ribonucleoprotein complex biogenesis and assembly	BP	419	0.41681	13.3339	2.77666e-30	3.30842e-27
19	GO:0042254	ribosome biogenesis and assembly	BP	350	0.450313	16.4203	4.04206e-30	3.30842e-27
457	GO:0016072	rRNA metabolic process	BP	206	0.437601	15.173	8.97148e-19	2.09804e-16
706	GO:0006364	rRNA processing	BP	201	0.442708	15.6623	8.69302e-19	2.09804e-16
77	GO:0006396	RNA processing	BP	444	0.299675	6.43894	8.47805e-18	1.73482e-15
88	GO:0008652	amino acid biosynthetic process	BP	134	0.48132	19.9099	1.12001e-15	2.03718e-13
1100	GO:0005730	nucleolus	CC	226	0.376441	10.3754	1.71447e-15	2.80658e-13
91	GO:0009309	amine biosynthetic process	BP	143	0.458304	17.2564	3.84389e-15	4.84034e-13
92	GO:0044271	nitrogen compound biosynthetic process	BP	144	0.45056	16.4455	9.03309e-15	9.85811e-13
1031	GO:0044432	endoplasmic reticulum part	CC	289	0.306689	6.72582	3.46309e-13	2.55386e-11
87	GO:0006520	amino acid metabolic process	BP	233	0.32004	7.30767	5.99574e-12	3.16614e-10
83	GO:0006519	amino acid and derivative metabolic process	BP	250	0.295719	6.28256	4.96879e-11	2.50513e-09
89	GO:0009066	aspartate family amino acid metabolic process	BP	60	0.538275	28.3653	5.73571e-10	2.13395e-08
1030	GO:0042175	nuclear envelope-endoplasmic reticulum network	CC	276	0.264848	5.18583	6.92003e-10	2.51735e-08
1032	GO:0005789	endoplasmic reticulum membrane	CC	271	0.265807	5.2168	8.34358e-10	2.96923e-08
90	GO:0009067	aspartate family amino acid biosynthetic process	BP	48	0.583171	37.4939	1.27133e-09	4.36988e-08
391	GO:0015674	di-, tri-valent inorganic cation transport	BP	48	0.581556	37.1194	1.41965e-09	4.51382e-08
442	GO:0006399	tRNA metabolic process	BP	135	0.363197	9.55562	1.365e-09	4.51382e-08
1303	GO:0003723	RNA binding	MF	377	0.224524	4.0363	1.52989e-09	4.63785e-08
389	GO:0000041	transition metal ion transport	BP	59	0.528287	26.6581	1.64578e-09	4.89843e-08
1028	GO:0005783	endoplasmic reticulum	CC	419	0.212074	3.73578	2.10843e-09	6.1634e-08
390	GO:0006826	iron ion transport	BP	33	0.675171	66.4152	2.68555e-09	7.71272e-08
85	GO:0009308	amine metabolic process	BP	256	0.259697	5.02242	5.10669e-09	1.41689e-07
656	GO:0009451	RNA modification	BP	70	0.471147	18.6901	6.60289e-09	1.80149e-07
322	GO:0000097	sulfur amino acid biosynthetic process	BP	35	0.630769	50.3995	1.28684e-08	3.29149e-07
321	GO:0000096	sulfur amino acid metabolic process	BP	46	0.551626	30.8193	2.02236e-08	4.94121e-07
1202	GO:0044452	nucleolar part	CC	105	0.367308	9.80287	5.24708e-08	1.24485e-06
486	GO:0006486	protein amino acid glycosylation	BP	72	0.434868	14.9175	6.32517e-08	1.46331e-06
657	GO:0006400	tRNA modification	BP	53	0.50003	22.3648	6.34665e-08	1.46331e-06
323	GO:0006555	methionine metabolic process	BP	38	0.575069	35.6529	8.51426e-08	1.90929e-06
489	GO:0043413	biopolymer glycosylation	BP	73	0.421804	13.7542	1.32335e-07	2.88844e-06
392	GO:0030001	metal ion transport	BP	84	0.393774	11.5554	1.48115e-07	3.19032e-06
488	GO:0009101	glycoprotein biosynthetic process	BP	76	0.398569	11.9049	3.93487e-07	6.92621e-06
267	GO:0032940	secretion by cell	BP	245	0.226498	4.08613	5.73006e-07	9.47486e-06
269	GO:0046903	secretion	BP	245	0.226498	4.08613	5.73006e-07	9.47486e-06
421	GO:0006888	ER to Golgi vesicle-mediated transport	BP	82	0.378454	10.506	6.13565e-07	1.00441e-05
655	GO:0008033	tRNA processing	BP	92	0.354528	9.05442	8.28662e-07	1.29192e-05
763	GO:0030490	maturation of SSU-rRNA	BP	48	0.478742	19.5935	8.37222e-07	1.29296e-05
268	GO:0045045	secretory pathway	BP	238	0.225878	4.07041	8.68001e-07	1.32796e-05
487	GO:0009100	glycoprotein metabolic process	BP	77	0.382459	10.7707	1.00172e-06	1.51835e-05
1227	GO:0005788	endoplasmic reticulum lumen	CC	13	0.838222	182.952	1.23205e-06	1.82717e-05
1544	GO:0003724	RNA helicase activity	MF	41	0.497701	22.0435	1.94643e-06	2.72334e-05
197	GO:0006913	nucleocytoplasmic transport	BP	125	0.294528	6.23625	2.26278e-06	3.11234e-05
203	GO:0051169	nuclear transport	BP	125	0.294528	6.23625	2.26278e-06	3.11234e-05
758	GO:0000462	maturation of SSU-rRNA from tricistronic rRNA transcript (SSU-rRNA, 5.8S rRNA, LSU-rRNA)	BP	47	0.464539	17.9381	2.31321e-06	3.12952e-05
1377	GO:0016887	ATPase activity	MF	243	0.213666	3.77293	2.59022e-06	3.47557e-05
757	GO:0000460	maturation of 5.8S rRNA	BP	36	0.520095	25.3349	2.79529e-06	3.66072e-05
410	GO:0048193	Golgi vesicle transport	BP	167	0.253754	4.84033	2.95162e-06	3.83476e-05
324	GO:0006790	sulfur metabolic process	BP	73	0.372894	10.1492	3.4091e-06	4.30789e-05
325	GO:0044272	sulfur compound biosynthetic process	BP	44	0.471281	18.7057	3.37901e-06	4.30789e-05
1428	GO:0016722	oxidoreductase activity, oxidizing metal ions	MF	11	0.866007	217.434	3.42105e-06	4.30789e-05
1081	GO:0016023	cytoplasmic membrane-bound vesicle	CC	107	0.306812	6.73095	4.7848e-06	5.88926e-05
1085	GO:0031988	membrane-bound vesicle	CC	107	0.306812	6.73095	4.7848e-06	5.88926e-05
759	GO:0000466	maturation of 5.8S rRNA from tricistronic rRNA transcript (SSU-rRNA, 5.8S rRNA, LSU-rRNA)	BP	34	0.519974	25.3159	5.19537e-06	6.34689e-05
1491	GO:0004386	helicase activity	MF	95	0.322186	7.40576	5.63352e-06	6.78094e-05
426	GO:0009070	serine family amino acid biosynthetic process	BP	24	0.600598	41.7825	6.64161e-06	7.82181e-05
1492	GO:0008026	ATP-dependent helicase activity	MF	74	0.359119	9.31644	6.88244e-06	7.99815e-05
185	GO:0019438	aromatic compound biosynthetic process	BP	23	0.605601	43.1022	8.43819e-06	9.72769e-05
554	GO:0046417	chorismate metabolic process	BP	17	0.686249	71.1484	9.80382e-06	0.000110682
555	GO:0009073	aromatic amino acid family biosynthetic process	BP	17	0.686249	71.1484	9.80382e-06	0.000110682
833	GO:0046489	phosphoinositide biosynthetic process	BP	28	0.55064	30.6309	1.01487e-05	0.000113635
862	GO:0006506	GPI anchor biosynthetic process	BP	26	0.568896	34.3109	1.02042e-05	0.000113635
332	GO:0009086	methionine biosynthetic process	BP	29	0.539744	28.6255	1.11726e-05	0.000121931
18	GO:0022618	protein-RNA complex assembly	BP	137	0.260079	5.03437	1.30504e-05	0.000139631
454	GO:0051168	nuclear export	BP	98	0.304757	6.64552	1.33152e-05	0.000141539
450	GO:0015931	nucleobase, nucleoside, nucleotide and nucleic acid transport	BP	105	0.293754	6.20633	1.44254e-05	0.000151374
1083	GO:0031410	cytoplasmic vesicle	CC	117	0.278263	5.63667	1.52119e-05	0.00015861
1084	GO:0031982	vesicle	CC	120	0.27333	5.4665	1.70579e-05	0.000172369
448	GO:0006403	RNA localization	BP	99	0.299105	6.41618	1.75584e-05	0.000175262
473	GO:0042273	ribosomal large subunit biogenesis and assembly	BP	64	0.366791	9.7714	1.82931e-05	0.00018149
747	GO:0006505	GPI anchor metabolic process	BP	28	0.535121	27.8148	1.87721e-05	0.00018512
1082	GO:0030135	coated vesicle	CC	81	0.325411	7.5557	2.17161e-05	0.000211603
84	GO:0006807	nitrogen compound metabolic process	BP	285	0.178801	3.03793	2.19244e-05	0.000212369
42	GO:0006725	aromatic compound metabolic process	BP	82	0.322784	7.43333	2.27017e-05	0.000217612
549	GO:0006526	arginine biosynthetic process	BP	10	0.829802	173.625	2.27316e-05	0.000217612
1370	GO:0016462	pyrophosphatase activity	MF	343	0.163033	2.75436	2.43357e-05	0.000228952
1371	GO:0016817	hydrolase activity, acting on acid anhydrides	MF	343	0.163033	2.75436	2.43357e-05	0.000228952
1372	GO:0016818	hydrolase activity, acting on acid anhydrides, in phosphorus-containing anhydrides	MF	343	0.163033	2.75436	2.43357e-05	0.000228952
393	GO:0034220	transmembrane ion transport	BP	14	0.708104	81.4986	3.03923e-05	0.000279507
394	GO:0055085	transmembrane transport	BP	14	0.708104	81.4986	3.03923e-05	0.000279507
621	GO:0065002	intracellular protein transport across a membrane	BP	74	0.332659	7.90383	3.21966e-05	0.000294446
306	GO:0043632	modification-dependent macromolecule catabolic process	BP	175	0.220298	3.93167	3.32976e-05	0.000302823
1302	GO:0016741	transferase activity, transferring one-carbon groups	MF	91	0.300593	6.47577	3.42071e-05	0.000306346
403	GO:0055072	iron ion homeostasis	BP	38	0.451047	16.4954	3.61541e-05	0.000319915
407	GO:0006879	cellular iron ion homeostasis	BP	38	0.451047	16.4954	3.61541e-05	0.000319915
1203	GO:0032040	small subunit processome	CC	45	0.416131	13.2778	3.8087e-05	0.000335207
1153	GO:0005798	Golgi-associated vesicle	CC	69	0.340131	8.27949	3.93319e-05	0.00034248
1373	GO:0017111	nucleoside-triphosphatase activity	MF	323	0.163298	2.7589	3.9215e-05	0.00034248
451	GO:0050657	nucleic acid transport	BP	90	0.299287	6.42343	4.07477e-05	0.000347416
452	GO:0050658	RNA transport	BP	90	0.299287	6.42343	4.07477e-05	0.000347416
455	GO:0051236	establishment of RNA localization	BP	90	0.299287	6.42343	4.07477e-05	0.000347416
888	GO:0006493	protein amino acid O-linked glycosylation	BP	15	0.677025	67.1846	4.12506e-05	0.000349882
1086	GO:0005794	Golgi apparatus	CC	256	0.181278	3.08506	4.27676e-05	0.000357197
453	GO:0051028	mRNA transport	BP	81	0.309046	6.82505	5.61189e-05	0.000466328
1112	GO:0030176	integral to endoplasmic reticulum membrane	CC	38	0.440335	15.433	5.65524e-05	0.000467557
1142	GO:0012506	vesicle membrane	CC	41	0.424361	13.9745	5.85952e-05	0.000479602
1149	GO:0030659	cytoplasmic vesicle membrane	CC	41	0.424361	13.9745	5.85952e-05	0.000479602
472	GO:0006612	protein targeting to membrane	BP	37	0.438604	15.2679	7.55105e-05	0.000599124
298	GO:0006511	ubiquitin-dependent protein catabolic process	BP	168	0.214079	3.78262	7.65746e-05	0.000599773
302	GO:0019941	modification-dependent protein catabolic process	BP	168	0.214079	3.78262	7.65746e-05	0.000599773
1467	GO:0008565	protein transporter activity	MF	68	0.329622	7.75604	7.72269e-05	0.000602002
1108	GO:0031227	intrinsic to endoplasmic reticulum membrane	CC	40	0.422207	13.7888	7.84459e-05	0.000608607
532	GO:0000054	ribosome export from nucleus	BP	29	0.484494	20.3064	9.25914e-05	0.000695285
533	GO:0033750	ribosome localization	BP	29	0.484494	20.3064	9.25914e-05	0.000695285
534	GO:0033753	establishment of ribosome localization	BP	29	0.484494	20.3064	9.25914e-05	0.000695285
1298	GO:0008168	methyltransferase activity	MF	89	0.286223	5.92253	9.61228e-05	0.000715241
1484	GO:0046915	transition metal ion transmembrane transporter activity	MF	32	0.460788	17.5248	0.000101653	0.00074958
1440	GO:0000030	mannosyltransferase activity	MF	44	0.39604	11.7192	0.000109818	0.000798987
490	GO:0006487	protein amino acid N-linked glycosylation	BP	48	0.380102	10.6141	0.000110682	0.000801708
1192	GO:0005844	polysome	CC	13	0.681444	69.0552	0.000116191	0.00083423
1167	GO:0044453	nuclear membrane part	CC	71	0.312657	6.97996	0.000131318	0.00093464
204	GO:0051170	nuclear import	BP	52	0.36078	9.41314	0.000140368	0.000986189
210	GO:0006606	protein import into nucleus	BP	52	0.36078	9.41314	0.000140368	0.000986189
1152	GO:0044433	cytoplasmic vesicle part	CC	45	0.384724	10.9234	0.000148456	0.00103414
309	GO:0051603	proteolysis involved in cellular protein catabolic process	BP	171	0.203494	3.54181	0.000149692	0.00103833
310	GO:0030433	ER-associated protein catabolic process	BP	36	0.423101	13.8655	0.000170189	0.00117058
1363	GO:0016757	transferase activity, transferring glycosyl groups	MF	102	0.256271	4.91663	0.000194822	0.00132885
73	GO:0006508	proteolysis	BP	255	0.16455	2.78046	0.000207135	0.00140116
1171	GO:0046930	pore complex	CC	58	0.331193	7.83215	0.000236699	0.00157625
1172	GO:0005643	nuclear pore	CC	58	0.331193	7.83215	0.000236699	0.00157625
1260	GO:0005791	rough endoplasmic reticulum	CC	10	0.729488	93.0819	0.000247181	0.00163159
1261	GO:0030867	rough endoplasmic reticulum membrane	CC	10	0.729488	93.0819	0.000247181	0.00163159
1450	GO:0015082	di-, tri-valent inorganic cation transmembrane transporter activity	MF	39	0.396911	11.7829	0.000257229	0.0016911
331	GO:0006730	one-carbon compound metabolic process	BP	64	0.314059	7.04104	0.000260007	0.00170253
1150	GO:0030662	coated vesicle membrane	CC	36	0.408054	12.6277	0.000296279	0.00192463
1101	GO:0044431	Golgi apparatus part	CC	202	0.178374	3.02988	0.000318131	0.00205032
1553	GO:0030515	snoRNA binding	MF	21	0.518346	25.0611	0.000327332	0.00210134
915	GO:0001510	RNA methylation	BP	18	0.554761	31.4257	0.000331245	0.00211816
937	GO:0045047	protein targeting to ER	BP	27	0.460732	17.5187	0.000348171	0.00220913
1419	GO:0004518	nuclease activity	MF	105	0.240855	4.46744	0.000386303	0.0024229
1441	GO:0016758	transferase activity, transferring hexosyl groups	MF	84	0.268162	5.29371	0.000385821	0.0024229
305	GO:0043285	biopolymer catabolic process	BP	308	0.143157	2.43431	0.000415098	0.00258371
199	GO:0015031	protein transport	BP	475	0.116897	2.06776	0.000427912	0.00262076
1545	GO:0008186	RNA-dependent ATPase activity	MF	27	0.454	16.8009	0.000430656	0.00262076
1546	GO:0004004	ATP-dependent RNA helicase activity	MF	27	0.454	16.8009	0.000430656	0.00262076
202	GO:0045184	establishment of protein localization	BP	484	0.114849	2.04161	0.000482287	0.0029015
760	GO:0000469	cleavages during rRNA processing	BP	22	0.494214	21.5709	0.000483879	0.0029015
1146	GO:0030120	vesicle coat	CC	34	0.404873	12.3805	0.00048349	0.0029015
1301	GO:0008757	S-adenosylmethionine-dependent methyltransferase activity	MF	64	0.300131	6.4572	0.000489372	0.00292373
398	GO:0030005	cellular di-, tri-valent inorganic cation homeostasis	BP	66	0.294727	6.24393	0.000512409	0.00302821
402	GO:0055066	di-, tri-valent inorganic cation homeostasis	BP	66	0.294727	6.24393	0.000512409	0.00302821
318	GO:0006547	histidine metabolic process	BP	16	0.56108	32.6842	0.000600839	0.00346329
319	GO:0009075	histidine family amino acid metabolic process	BP	16	0.56108	32.6842	0.000600839	0.00346329
320	GO:0009076	histidine family amino acid biosynthetic process	BP	16	0.56108	32.6842	0.000600839	0.00346329
330	GO:0000105	histidine biosynthetic process	BP	16	0.56108	32.6842	0.000600839	0.00346329
916	GO:0030488	tRNA methylation	BP	15	0.576917	36.0647	0.000606136	0.00348156
617	GO:0006609	mRNA-binding (hnRNP) protein import into nucleus	BP	25	0.455646	16.9736	0.000665459	0.00376533
1236	GO:0030684	preribosome	CC	20	0.496342	21.8581	0.000820488	0.00453763
449	GO:0006405	RNA export from nucleus	BP	74	0.267945	5.28659	0.000855356	0.00466996
610	GO:0051029	rRNA transport	BP	26	0.43924	15.3284	0.000850126	0.00466996
613	GO:0006407	rRNA export from nucleus	BP	26	0.43924	15.3284	0.000850126	0.00466996
299	GO:0006515	misfolded or incompletely synthesized protein catabolic process	BP	39	0.363282	9.56064	0.000863625	0.00468131
307	GO:0044257	cellular protein catabolic process	BP	180	0.173385	2.93739	0.000925409	0.00495063
1230	GO:0000178	exosome (RNase complex)	CC	14	0.576176	35.8988	0.000932432	0.00497196
1483	GO:0005381	iron ion transmembrane transporter activity	MF	12	0.615453	45.8237	0.000950919	0.00505407
866	GO:0019344	cysteine biosynthetic process	BP	12	0.614758	45.6262	0.000965269	0.00509724
1469	GO:0004527	exonuclease activity	MF	46	0.330075	7.7779	0.00107344	0.00563212
935	GO:0006613	cotranslational protein targeting to membrane	BP	21	0.474749	19.1131	0.00109284	0.00569737
1456	GO:0003743	translation initiation factor activity	MF	37	0.365358	9.68481	0.00109098	0.00569737
397	GO:0030003	cellular cation homeostasis	BP	102	0.224763	4.0423	0.00109691	0.00570043
875	GO:0000480	endonucleolytic cleavage in 5'-ETS of tricistronic rRNA transcript (SSU-rRNA, 5.8S rRNA, LSU-rRNA)	BP	17	0.521627	25.5773	0.00110767	0.00573814
495	GO:0032259	methylation	BP	45	0.331735	7.85855	0.00114484	0.00587213
553	GO:0009072	aromatic amino acid family metabolic process	BP	25	0.436595	15.0785	0.00114892	0.00587213
765	GO:0000472	endonucleolytic cleavage to generate mature 5'-end of SSU-rRNA from (SSU-rRNA, 5.8S rRNA, LSU-rRNA)	BP	18	0.506863	23.335	0.00115147	0.00587213
942	GO:0000470	maturation of LSU-rRNA	BP	14	0.567077	33.9252	0.00114596	0.00587213
943	GO:0000463	maturation of LSU-rRNA from tricistronic rRNA transcript (SSU-rRNA, 5.8S rRNA, LSU-rRNA)	BP	14	0.567077	33.9252	0.00114596	0.00587213
1195	GO:0044445	cytosolic part	CC	40	0.349398	8.77032	0.00119892	0.00605748
1619	GO:0008175	tRNA methyltransferase activity	MF	16	0.532257	27.3241	0.00120788	0.00606534
1113	GO:0031965	nuclear membrane	CC	84	0.244502	4.56988	0.00122532	0.00611537
1378	GO:0042623	ATPase activity, coupled	MF	182	0.167655	2.83463	0.00128113	0.00637449
729	GO:0043414	biopolymer methylation	BP	44	0.331671	7.85544	0.00130002	0.00641481
1237	GO:0030685	nucleolar preribosome	CC	18	0.50147	22.5659	0.00131413	0.00646013
404	GO:0055080	cation homeostasis	BP	106	0.216915	3.84988	0.00133061	0.00652158
1300	GO:0008173	RNA methyltransferase activity	MF	26	0.422919	13.8499	0.00135566	0.00662452
22	GO:0042255	ribosome assembly	BP	62	0.279845	5.69238	0.00139263	0.00678494
443	GO:0043038	amino acid activation	BP	39	0.348888	8.74253	0.00140189	0.00678962
444	GO:0043039	tRNA aminoacylation	BP	39	0.348888	8.74253	0.00140189	0.00678962
611	GO:0051030	snRNA transport	BP	23	0.443364	15.7262	0.00151094	0.00714858
614	GO:0006408	snRNA export from nucleus	BP	23	0.443364	15.7262	0.00151094	0.00714858
615	GO:0006607	NLS-bearing substrate import into nucleus	BP	23	0.443364	15.7262	0.00151094	0.00714858
616	GO:0006608	snRNP protein import into nucleus	BP	23	0.443364	15.7262	0.00151094	0.00714858
618	GO:0006610	ribosomal protein import into nucleus	BP	23	0.443364	15.7262	0.00151094	0.00714858
825	GO:0006360	transcription from RNA polymerase I promoter	BP	35	0.364938	9.65955	0.00150253	0.00714858
1231	GO:0000176	nuclear exosome (RNase complex)	CC	13	0.573828	35.3788	0.00148564	0.00714858
761	GO:0000478	endonucleolytic cleavages during rRNA processing	BP	20	0.471464	18.727	0.00155487	0.00727236
762	GO:0000479	endonucleolytic cleavage of tricistronic rRNA transcript (SSU-rRNA, 5.8S rRNA, LSU-rRNA)	BP	20	0.471464	18.727	0.00155487	0.00727236
764	GO:0000447	endonucleolytic cleavage in ITS1 to separate SSU-rRNA from 5.8S rRNA and LSU-rRNA from tricistronic rRNA transcript (SSU-rRNA, 5.8S rRNA, LSU-rRNA)	BP	20	0.471464	18.727	0.00155487	0.00727236
425	GO:0009069	serine family amino acid metabolic process	BP	37	0.351313	8.87529	0.00171733	0.00788917
892	GO:0006791	sulfur utilization	BP	10	0.632511	50.9482	0.00182687	0.00830718
893	GO:0000103	sulfate assimilation	BP	10	0.632511	50.9482	0.00182687	0.00830718
445	GO:0006418	tRNA aminoacylation for protein translation	BP	38	0.344832	8.52493	0.00183525	0.00832216
865	GO:0006534	cysteine metabolic process	BP	14	0.545015	29.5787	0.00185928	0.00839487
1451	GO:0046873	metal ion transmembrane transporter activity	MF	49	0.305146	6.66162	0.00186154	0.00839487
698	GO:0000055	ribosomal large subunit export from nucleus	BP	11	0.605051	42.9551	0.00189347	0.00851541
551	GO:0030384	phosphoinositide metabolic process	BP	46	0.31352	7.0175	0.00192496	0.00863333
55	GO:0009127	purine nucleoside monophosphate biosynthetic process	BP	24	0.424972	14.0277	0.00196005	0.00876669
53	GO:0009124	nucleoside monophosphate biosynthetic process	BP	26	0.407222	12.5626	0.00208546	0.00925177
1245	GO:0030127	COPII vesicle coat	CC	10	0.625608	48.8086	0.00208041	0.00925177
54	GO:0009126	purine nucleoside monophosphate metabolic process	BP	25	0.412688	12.9967	0.00219891	0.00965045
1201	GO:0030137	COPI-coated vesicle	CC	19	0.467379	18.2575	0.0022396	0.00980274
1425	GO:0016875	ligase activity, forming carbon-oxygen bonds	MF	39	0.334017	7.9708	0.00226468	0.00983364
1426	GO:0016876	ligase activity, forming aminoacyl-tRNA and related compounds	MF	39	0.334017	7.9708	0.00226468	0.00983364
52	GO:0009123	nucleoside monophosphate metabolic process	BP	27	0.396445	11.7488	0.00230568	0.00998519
194	GO:0006631	fatty acid metabolic process	BP	61	-0.260193	0.198494	0.00225518	0.00983364
1611	GO:0016638	oxidoreductase activity, acting on the CH-NH2 group of donors	MF	12	-0.550768	0.0326207	0.00210314	0.00930497
278	GO:0022414	reproductive process	BP	183	-0.156719	0.377589	0.00201879	0.0090048
1420	GO:0046906	tetrapyrrole binding	MF	22	-0.426756	0.0705017	0.00172049	0.00788917
1422	GO:0020037	heme binding	MF	22	-0.426756	0.0705017	0.00172049	0.00788917
673	GO:0007020	microtubule nucleation	BP	22	-0.427486	0.0701825	0.00168659	0.0077993
1126	GO:0000780	condensed nuclear chromosome, pericentric region	CC	46	-0.305733	0.149567	0.00162755	0.00754757
96	GO:0006100	tricarboxylic acid cycle intermediate metabolic process	BP	21	-0.438785	0.0654233	0.0015894	0.00741267
1034	GO:0005758	mitochondrial intermembrane space	CC	36	-0.345611	0.116737	0.00146189	0.00705935
509	GO:0006818	hydrogen transport	BP	34	-0.358316	0.107874	0.00130099	0.00641481
511	GO:0015992	proton transport	BP	34	-0.358316	0.107874	0.00130099	0.00641481
1339	GO:0016798	hydrolase activity, acting on glycosyl bonds	MF	49	-0.30427	0.150933	0.00122089	0.00611191
504	GO:0009062	fatty acid catabolic process	BP	13	-0.556723	0.0314355	0.00120741	0.00606534
928	GO:0000083	G1/S-specific transcription in mitotic cell cycle	BP	13	-0.562614	0.0303055	0.00105717	0.00556458
357	GO:0006109	regulation of carbohydrate metabolic process	BP	34	-0.36735	0.101984	0.000957497	0.00507256
639	GO:0016052	carbohydrate catabolic process	BP	76	-0.253822	0.20651	0.00091997	0.00493768
640	GO:0044275	cellular carbohydrate catabolic process	BP	76	-0.253822	0.20651	0.00091997	0.00493768
233	GO:0016051	carbohydrate biosynthetic process	BP	94	-0.230849	0.238202	0.000867263	0.00468551
273	GO:0000003	reproduction	BP	320	-0.130306	0.444947	0.000860444	0.00467955
1078	GO:0005576	extracellular region	CC	90	-0.23586	0.230898	0.000855827	0.00466996
1009	GO:0005777	peroxisome	CC	59	-0.288628	0.166341	0.000808112	0.00448434
1016	GO:0000228	nuclear chromosome	CC	182	-0.170329	0.346966	0.000802932	0.00447074
228	GO:0051301	cell division	BP	393	-0.119741	0.47514	0.000770121	0.00430269
1115	GO:0031306	intrinsic to mitochondrial outer membrane	CC	14	-0.563568	0.0301264	0.000667041	0.00376533
1117	GO:0031307	integral to mitochondrial outer membrane	CC	14	-0.563568	0.0301264	0.000667041	0.00376533
1008	GO:0042579	microbody	CC	60	-0.292529	0.162358	0.000613399	0.00350566
180	GO:0032787	monocarboxylic acid metabolic process	BP	148	-0.193468	0.300493	0.000544847	0.00318541
772	GO:0043255	regulation of carbohydrate biosynthetic process	BP	21	-0.478135	0.0512303	0.000524649	0.00307832
37	GO:0006081	aldehyde metabolic process	BP	24	-0.450446	0.0608497	0.000520846	0.003067
835	GO:0008535	respiratory chain complex IV assembly	BP	11	-0.64457	0.0182106	0.000461652	0.00279898
790	GO:0000272	polysaccharide catabolic process	BP	12	-0.623151	0.0208034	0.000427688	0.00262076
791	GO:0044247	cellular polysaccharide catabolic process	BP	12	-0.623151	0.0208034	0.000427688	0.00262076
172	GO:0032502	developmental process	BP	393	-0.125524	0.458367	0.000420509	0.00260747
508	GO:0046395	carboxylic acid catabolic process	BP	16	-0.552876	0.0321962	0.000373919	0.00236334
1122	GO:0000776	kinetochore	CC	52	-0.326582	0.131391	0.000333072	0.00212155
1127	GO:0000793	condensed chromosome	CC	87	-0.258399	0.200719	0.000311397	0.00201485
1229	GO:0000788	nuclear nucleosome	CC	10	-0.703879	0.0125966	0.00023687	0.00157625
1338	GO:0004553	hydrolase activity, hydrolyzing O-glycosyl compounds	MF	42	-0.37996	0.0942974	0.000145912	0.00102076
1121	GO:0000775	chromosome, pericentric region	CC	66	-0.309957	0.145692	0.000136815	0.000969553
1116	GO:0032592	integral to mitochondrial membrane	CC	25	-0.484183	0.0493405	0.000128265	0.000916902
1076	GO:0030312	external encapsulating structure	CC	115	-0.242077	0.222148	0.00011497	0.000829103
1528	GO:0004857	enzyme inhibitor activity	MF	23	-0.50814	0.0425154	0.000106321	0.000777001
988	GO:0015934	large ribosomal subunit	CC	51	-0.354476	0.110479	0.000105685	0.00077581
1180	GO:0016469	proton-transporting two-sector ATPase complex	CC	29	-0.459559	0.0574996	9.99409e-05	0.000740286
1264	GO:0005198	structural molecule activity	MF	335	-0.149222	0.395599	9.50698e-05	0.000710636
286	GO:0030435	sporulation	BP	160	-0.210895	0.269651	8.8279e-05	0.000672153
1204	GO:0000786	nucleosome	CC	12	-0.689975	0.0137334	8.36124e-05	0.000639595
1415	GO:0016684	oxidoreductase activity, acting on peroxide as acceptor	MF	18	-0.575723	0.0279345	8.1454e-05	0.00062601
1416	GO:0004601	peroxidase activity	MF	18	-0.575723	0.0279345	8.1454e-05	0.00062601
1517	GO:0046933	hydrogen ion transporting ATP synthase activity, rotational mechanism	MF	19	-0.564226	0.0300034	7.57598e-05	0.000599124
1077	GO:0005618	cell wall	CC	113	-0.250463	0.210867	7.45391e-05	0.00059814
1128	GO:0000794	condensed nuclear chromosome	CC	76	-0.301141	0.153897	7.42101e-05	0.00059814
1414	GO:0016209	antioxidant activity	MF	23	-0.524208	0.038475	6.07962e-05	0.000495141
68	GO:0006112	energy reserve metabolic process	BP	31	-0.467777	0.0546366	4.1741e-05	0.000350411
72	GO:0005977	glycogen metabolic process	BP	31	-0.467777	0.0546366	4.1741e-05	0.000350411
285	GO:0030154	cell differentiation	BP	214	-0.19449	0.298592	3.42463e-05	0.000306346
288	GO:0048869	cellular developmental process	BP	214	-0.19449	0.298592	3.42463e-05	0.000306346
364	GO:0019740	nitrogen utilization	BP	18	-0.608989	0.0227172	2.80506e-05	0.000260903
966	GO:0015935	small ribosomal subunit	CC	43	-0.41775	0.07456	2.10728e-05	0.000206564
987	GO:0000315	organellar large ribosomal subunit	CC	44	-0.418212	0.0743462	1.66131e-05	0.000168918
989	GO:0005762	mitochondrial large ribosomal subunit	CC	44	-0.418212	0.0743462	1.66131e-05	0.000168918
1134	GO:0044438	microbody part	CC	40	-0.437422	0.0659799	1.59849e-05	0.000164574
1135	GO:0044439	peroxisomal part	CC	40	-0.437422	0.0659799	1.59849e-05	0.000164574
1274	GO:0016491	oxidoreductase activity	MF	317	-0.173721	0.339729	9.13379e-06	0.00010456
908	GO:0005978	glycogen biosynthetic process	BP	18	-0.655822	0.0169807	5.69107e-06	6.80021e-05
637	GO:0005984	disaccharide metabolic process	BP	20	-0.627209	0.0202854	5.31957e-06	6.45047e-05
1206	GO:0005782	peroxisomal matrix	CC	12	-0.799871	0.006937	4.41224e-06	5.51361e-05
1079	GO:0009277	fungal-type cell wall	CC	86	-0.331543	0.127402	3.26619e-06	4.21005e-05
641	GO:0009141	nucleoside triphosphate metabolic process	BP	31	-0.530623	0.0369713	2.62947e-06	3.48993e-05
215	GO:0022402	cell cycle process	BP	465	-0.155795	0.379764	2.28149e-06	3.11234e-05
839	GO:0006122	mitochondrial electron transport, ubiquinol to cytochrome c	BP	10	-0.92663	0.00315539	1.27132e-06	1.82717e-05
1583	GO:0015002	heme-copper terminal oxidase activity	MF	11	-0.881966	0.00416486	1.27244e-06	1.82717e-05
1584	GO:0016675	oxidoreductase activity, acting on heme group of donors	MF	11	-0.881966	0.00416486	1.27244e-06	1.82717e-05
1585	GO:0016676	oxidoreductase activity, acting on heme group of donors, oxygen as acceptor	MF	11	-0.881966	0.00416486	1.27244e-06	1.82717e-05
1586	GO:0004129	cytochrome-c oxidase activity	MF	11	-0.881966	0.00416486	1.27244e-06	1.82717e-05
957	GO:0000314	organellar small ribosomal subunit	CC	32	-0.549235	0.0329329	7.36197e-07	1.1588e-05
986	GO:0005763	mitochondrial small ribosomal subunit	CC	32	-0.549235	0.0329329	7.36197e-07	1.1588e-05
645	GO:0009199	ribonucleoside triphosphate metabolic process	BP	27	-0.593215	0.0250571	7.16836e-07	1.15045e-05
646	GO:0009201	ribonucleoside triphosphate biosynthetic process	BP	27	-0.593215	0.0250571	7.16836e-07	1.15045e-05
996	GO:0031975	envelope	CC	465	-0.165262	0.358066	5.30045e-07	8.94519e-06
642	GO:0009142	nucleoside triphosphate biosynthetic process	BP	29	-0.581755	0.0269068	5.06348e-07	8.63428e-06
1265	GO:0003735	structural constituent of ribosome	MF	204	-0.24079	0.223931	4.70388e-07	8.10554e-06
995	GO:0031967	organelle envelope	CC	463	-0.167083	0.354036	4.17223e-07	7.2659e-06
216	GO:0022403	cell cycle phase	BP	413	-0.176898	0.333087	3.49913e-07	6.22616e-06
365	GO:0051321	meiotic cell cycle	BP	183	-0.258256	0.200898	2.69182e-07	4.95113e-06
366	GO:0051327	M phase of meiotic cell cycle	BP	183	-0.258256	0.200898	2.69182e-07	4.95113e-06
368	GO:0007126	meiosis	BP	183	-0.258256	0.200898	2.69182e-07	4.95113e-06
963	GO:0005759	mitochondrial matrix	CC	199	-0.248566	0.213367	2.68316e-07	4.95113e-06
969	GO:0031980	mitochondrial lumen	CC	199	-0.248566	0.213367	2.68316e-07	4.95113e-06
649	GO:0046034	ATP metabolic process	BP	22	-0.680161	0.014597	2.0331e-07	3.96213e-06
651	GO:0006754	ATP biosynthetic process	BP	22	-0.680161	0.014597	2.0331e-07	3.96213e-06
652	GO:0015985	energy coupled proton transport, down electrochemical gradient	BP	22	-0.680161	0.014597	2.0331e-07	3.96213e-06
653	GO:0015986	ATP synthesis coupled proton transport	BP	22	-0.680161	0.014597	2.0331e-07	3.96213e-06
643	GO:0009144	purine nucleoside triphosphate metabolic process	BP	25	-0.645292	0.0181291	1.73219e-07	3.54449e-06
644	GO:0009145	purine nucleoside triphosphate biosynthetic process	BP	25	-0.645292	0.0181291	1.73219e-07	3.54449e-06
647	GO:0009205	purine ribonucleoside triphosphate metabolic process	BP	25	-0.645292	0.0181291	1.73219e-07	3.54449e-06
648	GO:0009206	purine ribonucleoside triphosphate biosynthetic process	BP	25	-0.645292	0.0181291	1.73219e-07	3.54449e-06
223	GO:0000279	M phase	BP	321	-0.207673	0.275104	9.03756e-08	1.99926e-06
70	GO:0044262	cellular carbohydrate metabolic process	BP	227	-0.244954	0.218211	7.08546e-08	1.61096e-06
65	GO:0005975	carbohydrate metabolic process	BP	270	-0.233665	0.234069	2.62352e-08	6.31574e-07
1179	GO:0005753	mitochondrial proton-transporting ATP synthase complex	CC	16	-0.858298	0.0048248	1.6716e-08	4.14608e-07
1182	GO:0045259	proton-transporting ATP synthase complex	CC	16	-0.858298	0.0048248	1.6716e-08	4.14608e-07
1458	GO:0015077	monovalent inorganic cation transmembrane transporter activity	MF	56	-0.488458	0.0480471	1.1157e-08	2.89905e-07
1459	GO:0015078	hydrogen ion transmembrane transporter activity	MF	52	-0.5059	0.0431112	1.04218e-08	2.75169e-07
971	GO:0033279	ribosomal subunit	CC	94	-0.388824	0.0892432	9.40333e-09	2.52348e-07
241	GO:0051187	cofactor catabolic process	BP	34	-0.644935	0.0181694	1.46141e-09	4.51382e-08
463	GO:0006793	phosphorus metabolic process	BP	261	-0.257604	0.201713	1.4516e-09	4.51382e-08
464	GO:0006796	phosphate metabolic process	BP	261	-0.257604	0.201713	1.4516e-09	4.51382e-08
239	GO:0009109	coenzyme catabolic process	BP	33	-0.655914	0.016971	1.28133e-09	4.36988e-08
240	GO:0046356	acetyl-CoA catabolic process	BP	29	-0.732368	0.0105526	1.61142e-10	6.76385e-09
244	GO:0006099	tricarboxylic acid cycle	BP	29	-0.732368	0.0105526	1.61142e-10	6.76385e-09
465	GO:0016310	phosphorylation	BP	198	-0.314081	0.142006	6.9232e-11	3.23808e-09
956	GO:0000313	organellar ribosome	CC	80	-0.474898	0.0522714	5.20307e-11	2.50513e-09
964	GO:0005761	mitochondrial ribosome	CC	80	-0.474898	0.0522714	5.20307e-11	2.50513e-09
221	GO:0006084	acetyl-CoA metabolic process	BP	33	-0.757045	0.00905231	2.23429e-12	1.26122e-10
32	GO:0045333	cellular respiration	BP	97	-0.471735	0.0533092	9.78713e-13	5.72198e-11
994	GO:0031966	mitochondrial membrane	CC	316	-0.281341	0.174048	5.56351e-13	3.50287e-11
34	GO:0009060	aerobic respiration	BP	94	-0.485707	0.0488755	4.26888e-13	2.91173e-11
836	GO:0006118	electron transport	BP	23	-0.945305	0.00280964	3.5882e-13	2.55386e-11
837	GO:0042773	ATP synthesis coupled electron transport	BP	23	-0.945305	0.00280964	3.5882e-13	2.55386e-11
838	GO:0042775	organelle ATP synthesis coupled electron transport	BP	23	-0.945305	0.00280964	3.5882e-13	2.55386e-11
992	GO:0019866	organelle inner membrane	CC	211	-0.33949	0.121263	3.58224e-13	2.55386e-11
1035	GO:0044455	mitochondrial membrane part	CC	104	-0.475725	0.0520034	1.06854e-13	9.97619e-12
1036	GO:0005746	mitochondrial respiratory chain	CC	26	-0.939342	0.00291571	2.08319e-14	2.13137e-12
990	GO:0005740	mitochondrial envelope	CC	339	-0.295305	0.15958	5.73577e-15	6.70676e-13
31	GO:0015980	energy derivation by oxidation of organic compounds	BP	144	-0.434468	0.0672024	3.84032e-15	4.84034e-13
999	GO:0005743	mitochondrial inner membrane	CC	199	-0.380092	0.0942198	1.98262e-15	2.9505e-13
650	GO:0006119	oxidative phosphorylation	BP	46	-0.828997	0.00578845	6.87747e-19	2.09804e-16
30	GO:0006091	generation of precursor metabolites and energy	BP	178	-0.508816	0.0423371	4.33679e-24	2.36644e-21

## Sheet: KEGG(Trans)
	KEGG.ID	KEGG.pathway	n.genes	coeff	odds.ratio	p.value	FDR
46	sce00400	Phenylalanine, tyrosine and tryptophan biosynthesis	20	0.652182	57.5732	1.03585e-07	2.27887e-06
30	sce00510	N-Glycan biosynthesis	31	0.37444	10.2471	0.000124694	0.00164596
66	sce00300	Lysine biosynthesis	15	0.52648	26.3605	0.000108874	0.00164596
2	sce01031	Glycan structures - biosynthesis 2	19	0.428926	14.3766	0.000443968	0.00375736
19	sce00563	Glycosylphosphatidylinositol(GPI)-anchor biosynthesis	20	0.418182	13.4481	0.000455437	0.00375736
33	sce00450	Selenoamino acid metabolism	20	0.400331	12.036	0.000794438	0.00582588
1	sce01030	Glycan structures - biosynthesis 1	34	0.295572	6.27684	0.00155118	0.0093071
64	sce00970	Aminoacyl-tRNA biosynthesis	37	0.284518	5.86012	0.00153053	0.0093071
6	sce00340	Histidine metabolism	17	0.401987	12.1605	0.00178901	0.00983954
50	sce00720	Reductive carboxylate cycle (CO2 fixation)	13	-0.530108	0.0370898	0.000191155	0.00210271
63	sce00020	Citrate cycle (TCA cycle)	30	-0.532218	0.0366066	6.93396e-08	2.27887e-06
34	sce00190	Oxidative phosphorylation	62	-0.475436	0.0520971	4.72939e-11	3.12139e-09

## Sheet: Yeastract(Trans)
	TF	n.genes	coeff	odds.ratio	p.value	FDR
105	Sfp1p	485	0.190213	3.26122	3.94323e-13	6.74731e-12
86	Rgt1p	40	0.312103	6.95596	0.000173005	0.000832587
42	Hac1p	201	0.136207	2.33142	0.000506427	0.00205236
75	Zap1p	112	0.179128	3.04412	0.000522151	0.00206183
33	Gcn4p	477	0.088791	1.73638	0.000731538	0.00274773
141	Tye7p	92	0.18862	3.22909	0.000884112	0.00316635
90	Abf1p	478	0.0853608	1.69975	0.00115358	0.00403752
124	Sko1p	157	0.141845	2.41455	0.00128366	0.00439297
83	Put3p	131	0.147692	2.5039	0.00211048	0.00670365
1	Oaf1p	79	-0.181932	0.322828	0.00328536	0.00972973
34	Mig3p	11	-0.465152	0.0555354	0.0030551	0.00922519
149	Gal4p	104	-0.165524	0.357484	0.0022499	0.00692968
72	Yap5p	312	-0.0985207	0.54212	0.00213298	0.00670365
151	YPR015C	43	-0.276074	0.17984	0.00082913	0.00304014
94	Gat3p	98	-0.189535	0.30793	0.000664834	0.00255961
32	Stp1p	172	-0.150525	0.392407	0.000400032	0.00171125
143	Pip2p	55	-0.262382	0.195812	0.00034526	0.00152601
145	Gcr1p	194	-0.143641	0.40956	0.00034682	0.00152601
152	Rox1p	321	-0.118338	0.479303	0.000186946	0.000872414
61	Stp2p	249	-0.14283	0.41163	6.24447e-05	0.000320549
91	Ash1p	97	-0.223621	0.249146	6.1895e-05	0.000320549
97	Ace2p	115	-0.206536	0.277054	6.01901e-05	0.000320549
99	Swi6p	83	-0.243072	0.220778	5.26837e-05	0.000300492
56	Rme1p	189	-0.16889	0.350084	3.23641e-05	0.000191695
53	Mig2p	39	-0.372159	0.0989817	1.36158e-05	8.38732e-05
102	Hap1p	179	-0.184569	0.317581	9.52789e-06	6.11373e-05
35	Gln3p	137	-0.210239	0.270752	8.84646e-06	5.92328e-05
66	Skn7p	339	-0.140237	0.418316	5.70476e-06	3.99333e-05
23	Ume6p	231	-0.171601	0.344235	3.43774e-06	2.52101e-05
68	Xbp1p	161	-0.205517	0.278814	2.72326e-06	2.09691e-05
45	Mig1p	152	-0.216949	0.259693	1.43676e-06	1.16453e-05
38	Swi4p	488	-0.126631	0.455227	1.3487e-06	1.15389e-05
122	Fkh2p	238	-0.184857	0.317012	3.94584e-07	3.79787e-06
120	Cat8p	114	-0.274131	0.182024	1.01186e-07	1.03884e-06
92	Dal80p	70	-0.34719	0.115596	7.88263e-08	8.6709e-07
21	Ino2p	140	-0.255576	0.204272	4.52923e-08	5.3654e-07
15	Mbp1p	416	-0.163105	0.362898	7.37616e-09	9.46607e-08
142	Hap5p	152	-0.282288	0.173027	3.29259e-10	4.60962e-09
3	Hap3p	132	-0.31727	0.139218	3.66703e-11	5.64722e-10
20	Gis1p	183	-0.302732	0.152383	2.04271e-13	3.93222e-12
54	Hap2p	153	-0.340348	0.120618	2.88232e-14	6.3411e-13
88	Msn4p	417	-0.239026	0.2264	3.79864e-17	9.74984e-16
18	Nrg1p	316	-0.27512	0.180909	1.22169e-17	3.76281e-16
25	Adr1p	287	-0.300351	0.154655	4.43732e-19	1.70837e-17
89	Hap4p	329	-0.311086	0.144673	1.15525e-22	5.93026e-21
113	Msn2p	483	-0.266688	0.190641	2.4575e-23	1.89227e-21
6	Nrg2p	141	-0.494834	0.0461805	5.71489e-26	8.80093e-24

## Sheet: GO(Prot)
	GO.ID	GO.term	Ontology	n.genes	coeff	odds.ratio	p.value	FDR
286	GO:0006537	glutamate biosynthetic process	BP	11	-3.95542	2.11082e-11	1.76962e-05	0.0080952
31	GO:0015980	energy derivation by oxidation of organic compounds	BP	68	-2.28663	6.7367e-07	9.20358e-06	0.00463124
105	GO:0006100	tricarboxylic acid cycle intermediate metabolic process	BP	17	-3.80159	5.49066e-11	3.20895e-06	0.00179416
30	GO:0006091	generation of precursor metabolites and energy	BP	92	-2.28916	6.63181e-07	9.40821e-07	0.000591776
32	GO:0045333	cellular respiration	BP	44	-2.95364	1.06711e-08	8.09211e-07	0.000591776
34	GO:0009060	aerobic respiration	BP	43	-2.95697	1.04528e-08	9.39943e-07	0.000591776
253	GO:0006084	acetyl-CoA metabolic process	BP	23	-3.7631	6.97423e-11	4.81446e-07	0.000591776
279	GO:0009109	coenzyme catabolic process	BP	21	-3.76694	6.80981e-11	9.31431e-07	0.000591776
280	GO:0046356	acetyl-CoA catabolic process	BP	20	-3.89416	3.08871e-11	6.68056e-07	0.000591776
281	GO:0051187	cofactor catabolic process	BP	21	-3.76694	6.80981e-11	9.31431e-07	0.000591776
284	GO:0006099	tricarboxylic acid cycle	BP	20	-3.89416	3.08871e-11	6.68056e-07	0.000591776

## Sheet: KEGG(Prot)
	KEGG.ID	KEGG.pathway	n.genes	coeff	odds.ratio	p.value	FDR

## Sheet: Yeastract(Prot)
	TF	n.genes	coeff	odds.ratio	p.value	FDR
80	Gat4p	28	3.78786	1.67231e+10	1.68913e-07	1.4442e-05
85	Zap1p	38	3.148	3.13588e+08	2.13556e-06	7.30361e-05
56	Sut1p	14	3.70864	1.02214e+10	0.000117148	0.00200323
92	Bye1p	6	4.48939	1.30836e+12	0.000586183	0.00835311
166	Haa1p	3	5.79062	4253229654494230	0.000583233	0.00835311
8	Nrg2p	40	-2.36647	4.10166e-07	0.000108563	0.00200323
2	Oaf1p	28	-2.77923	3.1546e-08	4.42037e-05	0.000944855
155	Pip2p	17	-3.24512	1.74384e-09	3.85011e-05	0.000940528
154	Hap5p	61	-2.31135	5.77759e-07	1.50067e-05	0.000427691
5	Hap3p	59	-2.67979	5.85226e-08	8.05738e-07	3.44453e-05
61	Hap2p	66	-2.62846	8.0512e-08	5.24036e-07	2.987e-05
99	Hap4p	115	-2.3822	3.71974e-07	5.05885e-08	8.65063e-06
