# Supplementary material for: Nutrient control of eukaryote cell growth: a systems biology study in yeast
Source: BMC Biol. 2010 May 24;8:68. doi: 10.1186/1741-7007-8-68 (PMC2895586; doi:10.1186/1741-7007-8-68)
Supplement: Additional file 26 — GO, KEGG, Yeastract transcriptome/proteome analysis (growth rate carbon). Logistic regression results for growth rate up/down regulated genes/proteins in carbon limitation from the transcriptome (trans) and proteome (prot) data using GO, KEGG and Yeastract annotations. [file 1741-7007-8-68-S26.xls]

## Sheet: GO(Trans)
	GO.ID	GO.term	Ontology	n.genes	coeff	odds.ratio	p.value	FDR
21	GO:0006412	translation	BP	377	0.265539	5.20811	1.64691e-43	2.696e-40
1265	GO:0003735	structural constituent of ribosome	MF	204	0.30162	6.51725	1.92656e-37	1.57689e-34
965	GO:0005840	ribosome	CC	296	0.224956	4.04716	5.53072e-30	1.81076e-27
1264	GO:0005198	structural molecule activity	MF	335	0.207267	3.62582	2.4494e-28	4.45519e-26
17	GO:0022613	ribonucleoprotein complex biogenesis and assembly	BP	419	0.166275	2.81042	9.86578e-23	1.255e-20
19	GO:0042254	ribosome biogenesis and assembly	BP	350	0.178061	3.024	9.96642e-23	1.255e-20
971	GO:0033279	ribosomal subunit	CC	94	0.269832	5.34894	1.14241e-21	1.24675e-19
956	GO:0000313	organellar ribosome	CC	80	0.256869	4.93495	3.05963e-18	2.27664e-16
964	GO:0005761	mitochondrial ribosome	CC	80	0.256869	4.93495	3.05963e-18	2.27664e-16
44	GO:0009112	nucleobase metabolic process	BP	43	0.2816	5.75479	1.27126e-15	6.50328e-14
1100	GO:0005730	nucleolus	CC	226	0.166235	2.80972	3.37981e-15	1.58078e-13
46	GO:0046483	heterocycle metabolic process	BP	94	0.221694	3.96592	4.63937e-15	2.05261e-13
41	GO:0006144	purine base metabolic process	BP	19	0.334926	8.01597	2.5552e-14	1.04572e-12
988	GO:0015934	large ribosomal subunit	CC	51	0.247305	4.65018	3.84694e-13	1.31197e-11
1202	GO:0044452	nucleolar part	CC	105	0.196557	3.39237	1.12532e-12	3.68429e-11
966	GO:0015935	small ribosomal subunit	CC	43	0.252657	4.80745	1.84283e-12	5.91513e-11
706	GO:0006364	rRNA processing	BP	201	0.150011	2.54024	1.27499e-11	3.8651e-10
457	GO:0016072	rRNA metabolic process	BP	206	0.148546	2.51721	1.31037e-11	3.90013e-10
987	GO:0000315	organellar large ribosomal subunit	CC	44	0.24164	4.4893	1.90761e-11	5.47853e-10
989	GO:0005762	mitochondrial large ribosomal subunit	CC	44	0.24164	4.4893	1.90761e-11	5.47853e-10
963	GO:0005759	mitochondrial matrix	CC	199	0.149025	2.52472	2.1167e-11	5.87294e-10
969	GO:0031980	mitochondrial lumen	CC	199	0.149025	2.52472	2.1167e-11	5.87294e-10
77	GO:0006396	RNA processing	BP	444	0.106113	1.93374	4.01827e-11	1.09632e-09
42	GO:0006725	aromatic compound metabolic process	BP	82	0.194989	3.35947	1.2894e-10	3.15036e-09
442	GO:0006399	tRNA metabolic process	BP	135	0.159303	2.69126	7.02173e-10	1.59647e-08
1303	GO:0003723	RNA binding	MF	377	0.104622	1.91589	1.13677e-09	2.51471e-08
957	GO:0000314	organellar small ribosomal subunit	CC	32	0.243131	4.5311	1.47674e-09	3.13951e-08
986	GO:0005763	mitochondrial small ribosomal subunit	CC	32	0.243131	4.5311	1.47674e-09	3.13951e-08
22	GO:0042255	ribosome assembly	BP	62	0.198665	3.43709	3.42267e-09	6.7505e-08
20	GO:0065003	macromolecular complex assembly	BP	368	0.10239	1.88951	3.57649e-09	6.9699e-08
18	GO:0022618	protein-RNA complex assembly	BP	137	0.150256	2.54411	6.40522e-09	1.21923e-07
1036	GO:0005746	mitochondrial respiratory chain	CC	26	0.243103	4.53029	2.15542e-08	4.00958e-07
741	GO:0042257	ribosomal subunit assembly	BP	52	0.199761	3.46059	2.78325e-08	5.1193e-07
836	GO:0006118	electron transport	BP	23	0.24621	4.61862	5.12922e-08	8.56789e-07
837	GO:0042773	ATP synthesis coupled electron transport	BP	23	0.24621	4.61862	5.12922e-08	8.56789e-07
838	GO:0042775	organelle ATP synthesis coupled electron transport	BP	23	0.24621	4.61862	5.12922e-08	8.56789e-07
473	GO:0042273	ribosomal large subunit biogenesis and assembly	BP	64	0.183798	3.13375	6.26483e-08	1.02555e-06
443	GO:0043038	amino acid activation	BP	39	0.210894	3.7085	9.44725e-08	1.48703e-06
444	GO:0043039	tRNA aminoacylation	BP	39	0.210894	3.7085	9.44725e-08	1.48703e-06
1194	GO:0000502	proteasome complex	CC	46	0.199528	3.45558	1.29922e-07	2.02554e-06
1203	GO:0032040	small subunit processome	CC	45	0.197774	3.41811	2.36004e-07	3.5772e-06
1425	GO:0016875	ligase activity, forming carbon-oxygen bonds	MF	39	0.202864	3.52795	4.39024e-07	6.47462e-06
1426	GO:0016876	ligase activity, forming aminoacyl-tRNA and related compounds	MF	39	0.202864	3.52795	4.39024e-07	6.47462e-06
1454	GO:0008135	translation factor activity, nucleic acid binding	MF	55	0.181864	3.09632	5.40673e-07	7.90251e-06
445	GO:0006418	tRNA aminoacylation for protein translation	BP	38	0.201076	3.48898	8.02326e-07	1.15211e-05
742	GO:0000027	ribosomal large subunit assembly and maintenance	BP	41	0.196542	3.39204	8.19994e-07	1.16724e-05
503	GO:0006413	translational initiation	BP	44	0.191002	3.27724	1.06796e-06	1.49423e-05
1257	GO:0005736	DNA-directed RNA polymerase I complex	CC	14	0.25895	4.99917	1.16799e-06	1.62034e-05
1456	GO:0003743	translation initiation factor activity	MF	37	0.199422	3.4533	1.41444e-06	1.92677e-05
839	GO:0006122	mitochondrial electron transport, ubiquinol to cytochrome c	BP	10	0.27631	5.5687	2.202e-06	2.93063e-05
1350	GO:0051539	4 iron, 4 sulfur cluster binding	MF	15	0.249901	4.7258	2.41124e-06	3.18323e-05
1035	GO:0044455	mitochondrial membrane part	CC	104	0.138328	2.36234	2.73917e-06	3.55875e-05
1253	GO:0000428	DNA-directed RNA polymerase complex	CC	31	0.205541	3.58714	2.85524e-06	3.5954e-05
1254	GO:0030880	RNA polymerase complex	CC	31	0.205541	3.58714	2.85524e-06	3.5954e-05
1255	GO:0055029	nuclear DNA-directed RNA polymerase complex	CC	31	0.205541	3.58714	2.85524e-06	3.5954e-05
1427	GO:0004812	aminoacyl-tRNA ligase activity	MF	38	0.192516	3.30822	3.53148e-06	4.3142e-05
49	GO:0006163	purine nucleotide metabolic process	BP	55	0.16953	2.86785	5.01615e-06	5.99374e-05
329	GO:0046148	pigment biosynthetic process	BP	23	0.219369	3.90903	5.07216e-06	6.01676e-05
1455	GO:0045182	translation regulator activity	MF	61	0.16081	2.71658	8.30991e-06	9.64775e-05
313	GO:0006188	IMP biosynthetic process	BP	14	0.245287	4.59223	8.76286e-06	9.96167e-05
314	GO:0046040	IMP metabolic process	BP	14	0.245287	4.59223	8.76286e-06	9.96167e-05
315	GO:0006189	'de novo' IMP biosynthetic process	BP	14	0.245287	4.59223	8.76286e-06	9.96167e-05
59	GO:0009161	ribonucleoside monophosphate metabolic process	BP	25	0.210816	3.70669	8.90259e-06	0.000100507
1634	GO:0003899	DNA-directed RNA polymerase activity	MF	34	0.192125	3.30019	1.04e-05	0.000115033
1635	GO:0034062	RNA polymerase activity	MF	34	0.192125	3.30019	1.04e-05	0.000115033
52	GO:0009123	nucleoside monophosphate metabolic process	BP	27	0.204192	3.55721	1.23363e-05	0.000132858
61	GO:0009167	purine ribonucleoside monophosphate metabolic process	BP	24	0.211028	3.71157	1.22743e-05	0.000132858
650	GO:0006119	oxidative phosphorylation	BP	46	0.174006	2.94875	1.23014e-05	0.000132858
1548	GO:0019843	rRNA binding	MF	31	0.195991	3.38044	1.28712e-05	0.000137714
47	GO:0055086	nucleobase, nucleoside and nucleotide metabolic process	BP	163	0.106672	1.94046	1.69176e-05	0.000174177
1345	GO:0051540	metal cluster binding	MF	27	0.201323	3.49434	1.87997e-05	0.000190005
1346	GO:0051536	iron-sulfur cluster binding	MF	27	0.201323	3.49434	1.87997e-05	0.000190005
54	GO:0009126	purine nucleoside monophosphate metabolic process	BP	25	0.205647	3.58951	1.90518e-05	0.000191336
58	GO:0009156	ribonucleoside monophosphate biosynthetic process	BP	24	0.207554	3.6323	2.02957e-05	0.000202586
656	GO:0009451	RNA modification	BP	70	0.147391	2.49922	2.20266e-05	0.000218531
50	GO:0006164	purine nucleotide biosynthetic process	BP	53	0.162333	2.74241	2.23381e-05	0.000220286
53	GO:0009124	nucleoside monophosphate biosynthetic process	BP	26	0.200782	3.48262	2.76236e-05	0.000261386
64	GO:0009168	purine ribonucleoside monophosphate biosynthetic process	BP	23	0.207674	3.63501	2.81487e-05	0.000264824
318	GO:0006547	histidine metabolic process	BP	16	0.226847	4.09499	3.63813e-05	0.000329707
319	GO:0009075	histidine family amino acid metabolic process	BP	16	0.226847	4.09499	3.63813e-05	0.000329707
320	GO:0009076	histidine family amino acid biosynthetic process	BP	16	0.226847	4.09499	3.63813e-05	0.000329707
330	GO:0000105	histidine biosynthetic process	BP	16	0.226847	4.09499	3.63813e-05	0.000329707
1249	GO:0022624	proteasome accessory complex	CC	22	0.20834	3.6501	3.64551e-05	0.000329707
1250	GO:0005838	proteasome regulatory particle	CC	22	0.20834	3.6501	3.64551e-05	0.000329707
655	GO:0008033	tRNA processing	BP	92	0.129397	2.2348	4.02289e-05	0.000361839
55	GO:0009127	purine nucleoside monophosphate biosynthetic process	BP	24	0.202103	3.51132	4.31872e-05	0.000380093
992	GO:0019866	organelle inner membrane	CC	211	0.0900074	1.74955	4.85387e-05	0.000422028
995	GO:0031967	organelle envelope	CC	463	0.0622444	1.4723	4.87253e-05	0.000422028
996	GO:0031975	envelope	CC	465	0.0618143	1.46837	5.27436e-05	0.000445058
1208	GO:0005732	small nucleolar ribonucleoprotein complex	CC	19	0.213998	3.78073	5.27083e-05	0.000445058
999	GO:0005743	mitochondrial inner membrane	CC	199	0.0910665	1.76111	6.2839e-05	0.000516922
844	GO:0006779	porphyrin biosynthetic process	BP	13	0.233829	4.27658	7.05873e-05	0.000569218
846	GO:0033014	tetrapyrrole biosynthetic process	BP	13	0.233829	4.27658	7.05873e-05	0.000569218
848	GO:0006783	heme biosynthetic process	BP	13	0.233829	4.27658	7.05873e-05	0.000569218
62	GO:0009259	ribonucleotide metabolic process	BP	51	0.156425	2.64355	7.20333e-05	0.000575212
580	GO:0006417	regulation of translation	BP	64	0.14396	2.44649	7.58078e-05	0.000602414
1467	GO:0008565	protein transporter activity	MF	68	0.139225	2.37555	9.47463e-05	0.000742104
538	GO:0051246	regulation of protein metabolic process	BP	110	0.114741	2.04025	0.000101051	0.000773471
1195	GO:0044445	cytosolic part	CC	40	0.167102	2.82491	0.000101586	0.000773471
775	GO:0006206	pyrimidine base metabolic process	BP	24	0.19492	3.35802	0.00010967	0.000819772
1633	GO:0004298	threonine endopeptidase activity	MF	14	0.225675	4.06529	0.00011145	0.000829287
63	GO:0009260	ribonucleotide biosynthetic process	BP	50	0.152928	2.58671	0.00013376	0.000981906
994	GO:0031966	mitochondrial membrane	CC	316	0.0687151	1.53271	0.00017451	0.00125295
56	GO:0009150	purine ribonucleotide metabolic process	BP	48	0.152406	2.57833	0.000189792	0.00135672
1196	GO:0005839	proteasome core complex	CC	15	0.216511	3.84022	0.000202751	0.00143681
1417	GO:0016779	nucleotidyltransferase activity	MF	84	0.123095	2.14897	0.000202023	0.00143681
536	GO:0032268	regulation of cellular protein metabolic process	BP	82	0.123649	2.15637	0.000220456	0.00153569
990	GO:0005740	mitochondrial envelope	CC	339	0.0652505	1.50006	0.000225013	0.00156079
421	GO:0006888	ER to Golgi vesicle-mediated transport	BP	82	0.121819	2.13199	0.000282148	0.0019165
763	GO:0030490	maturation of SSU-rRNA	BP	48	0.148413	2.51514	0.000311464	0.00209822
185	GO:0019438	aromatic compound biosynthetic process	BP	23	0.187609	3.20885	0.000344237	0.00229071
57	GO:0009152	purine ribonucleotide biosynthetic process	BP	47	0.148572	2.51763	0.000349484	0.00230688
758	GO:0000462	maturation of SSU-rRNA from tricistronic rRNA transcript (SSU-rRNA, 5.8S rRNA, LSU-rRNA)	BP	47	0.147863	2.50656	0.000380202	0.00249956
311	GO:0006461	protein complex assembly	BP	150	0.091597	1.76692	0.000413801	0.00268807
1361	GO:0016645	oxidoreductase activity, acting on the CH-NH group of donors	MF	15	0.209726	3.68167	0.000424776	0.00273952
333	GO:0009116	nucleoside metabolic process	BP	26	0.176548	2.9957	0.000548642	0.003402
328	GO:0046112	nucleobase biosynthetic process	BP	23	0.182684	3.11214	0.000586099	0.00358002
373	GO:0043681	protein import into mitochondrion	BP	39	0.152822	2.58501	0.000664646	0.00400009
657	GO:0006400	tRNA modification	BP	53	0.135355	2.3191	0.000779732	0.00462472
488	GO:0009101	glycoprotein biosynthetic process	BP	76	0.117016	2.0693	0.000819827	0.00484497
554	GO:0046417	chorismate metabolic process	BP	17	0.19535	3.367	0.000890895	0.00519002
555	GO:0009073	aromatic amino acid family biosynthetic process	BP	17	0.19535	3.367	0.000890895	0.00519002
487	GO:0009100	glycoprotein metabolic process	BP	77	0.114567	2.03804	0.00101473	0.00584899
486	GO:0006486	protein amino acid glycosylation	BP	72	0.117437	2.07471	0.00105521	0.00606098
84	GO:0006807	nitrogen compound metabolic process	BP	285	0.0622089	1.47197	0.00113898	0.00651926
704	GO:0006890	retrograde vesicle-mediated transport, Golgi to ER	BP	26	0.168525	2.84999	0.00124026	0.00707421
327	GO:0042440	pigment metabolic process	BP	24	0.172139	2.91473	0.00133113	0.0073663
532	GO:0000054	ribosome export from nucleus	BP	29	0.161888	2.73483	0.00133196	0.0073663
533	GO:0033750	ribosome localization	BP	29	0.161888	2.73483	0.00133196	0.0073663
534	GO:0033753	establishment of ribosome localization	BP	29	0.161888	2.73483	0.00133196	0.0073663
1236	GO:0030684	preribosome	CC	20	0.182191	3.10261	0.00132312	0.0073663
85	GO:0009308	amine metabolic process	BP	256	0.0642507	1.49077	0.00141261	0.00773393
489	GO:0043413	biopolymer glycosylation	BP	73	0.113911	2.02975	0.00145353	0.00785291
1033	GO:0031970	organelle envelope lumen	CC	40	0.143208	2.43508	0.00156473	0.0083708
542	GO:0018409	peptide or protein amino-terminal blocking	BP	15	0.196181	3.38443	0.00158338	0.00841554
543	GO:0031365	N-terminal protein amino acid modification	BP	15	0.196181	3.38443	0.00158338	0.00841554
60	GO:0009165	nucleotide biosynthetic process	BP	88	0.103628	1.9041	0.00174582	0.00921903
825	GO:0006360	transcription from RNA polymerase I promoter	BP	35	0.148976	2.52396	0.00175968	0.00923267
343	GO:0043101	purine salvage	BP	11	0.211741	3.72806	0.00186494	0.00966112
1256	GO:0005666	DNA-directed RNA polymerase III complex	CC	17	0.186975	3.19624	0.00193398	0.00998712
872	GO:0008360	regulation of cell shape	BP	15	-0.107172	0.513742	0.00181343	0.0094266
917	GO:0019321	pentose metabolic process	BP	13	-0.110897	0.501988	0.00181392	0.0094266
707	GO:0042546	cell wall biogenesis	BP	23	-0.0965308	0.548866	0.0017673	0.00924303
1349	GO:0005506	iron ion binding	MF	106	-0.0629353	0.6763	0.00149617	0.00803028
1267	GO:0015291	secondary active transmembrane transporter activity	MF	80	-0.0688222	0.652005	0.00146651	0.00789697
381	GO:0019953	sexual reproduction	BP	118	-0.0609241	0.684806	0.00145185	0.00785291
374	GO:0000746	conjugation	BP	118	-0.0609583	0.684661	0.00143974	0.0078301
338	GO:0006067	ethanol metabolic process	BP	11	-0.11664	0.484386	0.00142686	0.0077859
232	GO:0006090	pyruvate metabolic process	BP	43	-0.0828634	0.597522	0.00136656	0.00753219
99	GO:0006732	coenzyme metabolic process	BP	142	-0.0576824	0.698742	0.00133097	0.0073663
375	GO:0000747	conjugation with cellular fusion	BP	117	-0.0614843	0.682426	0.00131828	0.0073663
1078	GO:0005576	extracellular region	CC	90	-0.0669264	0.659732	0.0012824	0.00726398
236	GO:0046165	alcohol biosynthetic process	BP	46	-0.0826857	0.598183	0.0010083	0.00583244
379	GO:0007186	G-protein coupled receptor protein signaling pathway	BP	38	-0.0874498	0.580732	0.000939566	0.00545415
549	GO:0006526	arginine biosynthetic process	BP	10	-0.121977	0.468585	0.000847109	0.00498819
238	GO:0006094	gluconeogenesis	BP	33	-0.0919962	0.564554	0.000719152	0.00428266
239	GO:0009109	coenzyme catabolic process	BP	33	-0.0919944	0.56456	0.000719445	0.00428266
409	GO:0006865	amino acid transport	BP	45	-0.0848275	0.590273	0.000691348	0.00414556
910	GO:0008643	carbohydrate transport	BP	41	-0.0871764	0.581719	0.000663802	0.00400009
1104	GO:0044440	endosomal part	CC	69	-0.0754504	0.625693	0.00064253	0.00389563
1103	GO:0010008	endosome membrane	CC	63	-0.0776712	0.617117	0.000610824	0.00371717
1268	GO:0015297	antiporter activity	MF	21	-0.104107	0.523622	0.00058331	0.00357632
1474	GO:0015238	drug transporter activity	MF	19	-0.106826	0.51485	0.000562995	0.00347782
1386	GO:0008028	monocarboxylic acid transmembrane transporter activity	MF	16	-0.111444	0.500282	0.000544477	0.003402
1476	GO:0015267	channel activity	MF	14	-0.114956	0.489482	0.000547616	0.003402
1477	GO:0022803	passive transmembrane transporter activity	MF	14	-0.114956	0.489482	0.000547616	0.003402
1478	GO:0022838	substrate specific channel activity	MF	14	-0.114956	0.489482	0.000547616	0.003402
1323	GO:0003700	transcription factor activity	MF	138	-0.0616978	0.681521	0.000527127	0.00333169
1383	GO:0022890	inorganic cation transmembrane transporter activity	MF	103	-0.0676611	0.656727	0.000522682	0.0033164
1102	GO:0005768	endosome	CC	112	-0.0661998	0.662718	0.000485626	0.00309327
1562	GO:0005216	ion channel activity	MF	11	-0.122226	0.46786	0.000470634	0.00300948
243	GO:0009084	glutamine family amino acid biosynthetic process	BP	28	-0.0981395	0.543406	0.000438296	0.00281369
1394	GO:0015171	amino acid transmembrane transporter activity	MF	35	-0.0928148	0.561689	0.000425069	0.00273952
273	GO:0000003	reproduction	BP	320	-0.0474093	0.744807	0.000402314	0.00262386
662	GO:0031505	fungal-type cell wall organization and biogenesis	BP	33	-0.094489	0.555875	0.000400182	0.00262039
377	GO:0007165	signal transduction	BP	295	-0.0491827	0.736643	0.000347812	0.00230514
240	GO:0046356	acetyl-CoA catabolic process	BP	29	-0.0986403	0.541717	0.000314993	0.00210467
244	GO:0006099	tricarboxylic acid cycle	BP	29	-0.0986403	0.541717	0.000314993	0.00210467
558	GO:0019439	aromatic compound catabolic process	BP	10	-0.126853	0.454599	0.000309586	0.00209418
478	GO:0019794	nonprotein amino acid metabolic process	BP	10	-0.127735	0.452113	0.00025513	0.0017402
1612	GO:0015144	carbohydrate transmembrane transporter activity	MF	35	-0.094978	0.554188	0.000247712	0.0017038
233	GO:0016051	carbohydrate biosynthetic process	BP	94	-0.0723269	0.637958	0.000245208	0.00169369
271	GO:0009628	response to abiotic stimulus	BP	110	-0.069557	0.649034	0.000207602	0.00145405
380	GO:0019236	response to pheromone	BP	101	-0.0713611	0.641798	0.000207849	0.00145405
35	GO:0042221	response to chemical stimulus	BP	409	-0.0454454	0.753953	0.000204864	0.00144552
476	GO:0042219	amino acid derivative catabolic process	BP	14	-0.120089	0.474116	0.000170287	0.00122801
920	GO:0006740	NADPH regeneration	BP	18	-0.113617	0.493573	0.000158531	0.0011483
1318	GO:0016830	carbon-carbon lyase activity	MF	31	-0.0998246	0.537745	0.000152417	0.00110891
658	GO:0006825	copper ion transport	BP	15	-0.119027	0.477255	0.000139402	0.00101875
1379	GO:0043492	ATPase activity, coupled to movement of substances	MF	67	-0.0823575	0.599404	0.000118029	0.000870328
1381	GO:0008324	cation transmembrane transporter activity	MF	152	-0.0647892	0.668553	0.000115496	0.000855505
525	GO:0007039	vacuolar protein catabolic process	BP	12	-0.12626	0.456277	0.000107624	0.000808166
221	GO:0006084	acetyl-CoA metabolic process	BP	33	-0.0996702	0.538261	0.00010431	0.000790532
1360	GO:0016831	carboxy-lyase activity	MF	22	-0.110077	0.504553	0.00010152	0.000773471
1376	GO:0016820	hydrolase activity, acting on acid anhydrides, catalyzing transmembrane movement of substances	MF	63	-0.0843232	0.592126	0.000100259	0.000773471
1380	GO:0042626	ATPase activity, coupled to transmembrane movement of substances	MF	63	-0.0843232	0.592126	0.000100259	0.000773471
361	GO:0046942	carboxylic acid transport	BP	62	-0.0848392	0.59023	9.59991e-05	0.000748336
477	GO:0042402	biogenic amine catabolic process	BP	10	-0.132824	0.43804	7.80395e-05	0.000617153
1393	GO:0005275	amine transmembrane transporter activity	MF	42	-0.0954129	0.552692	6.47208e-05	0.00052974
272	GO:0045229	external encapsulating structure organization and biogenesis	BP	229	-0.0588501	0.69369	5.71616e-05	0.000472593
296	GO:0007047	cell wall organization and biogenesis	BP	229	-0.0588501	0.69369	5.71616e-05	0.000472593
919	GO:0006739	NADP metabolic process	BP	21	-0.113571	0.493712	5.4659e-05	0.000456514
408	GO:0015837	amine transport	BP	53	-0.0904039	0.570168	5.43461e-05	0.000456229
347	GO:0007154	cell communication	BP	332	-0.0524198	0.721972	5.21341e-05	0.000444498
96	GO:0006100	tricarboxylic acid cycle intermediate metabolic process	BP	21	-0.113803	0.493004	5.12446e-05	0.000439201
241	GO:0051187	cofactor catabolic process	BP	34	-0.101462	0.5323	5.05736e-05	0.000435732
1475	GO:0015239	multidrug transporter activity	MF	12	-0.129644	0.44678	4.5614e-05	0.000399306
755	GO:0042816	vitamin B6 metabolic process	BP	10	-0.135242	0.431506	4.26747e-05	0.000377613
756	GO:0008614	pyridoxine metabolic process	BP	10	-0.135242	0.431506	4.26747e-05	0.000377613
1520	GO:0005507	copper ion binding	MF	23	-0.112176	0.498012	4.1182e-05	0.000368387
181	GO:0006766	vitamin metabolic process	BP	94	-0.0795301	0.610029	2.55128e-05	0.000242817
182	GO:0006767	water-soluble vitamin metabolic process	BP	94	-0.0795301	0.610029	2.55128e-05	0.000242817
796	GO:0019320	hexose catabolic process	BP	54	-0.0924836	0.562846	2.44946e-05	0.000235869
948	GO:0042723	thiamin and derivative metabolic process	BP	17	-0.122264	0.467748	2.3378e-05	0.000227797
921	GO:0006098	pentose-phosphate shunt	BP	15	-0.125866	0.457396	2.26175e-05	0.000221706
947	GO:0006772	thiamin metabolic process	BP	16	-0.124697	0.460729	1.88032e-05	0.000190005
294	GO:0006970	response to osmotic stress	BP	82	-0.0838187	0.593985	1.68379e-05	0.000174177
795	GO:0006007	glucose catabolic process	BP	49	-0.0960703	0.550439	1.62856e-05	0.000169806
393	GO:0034220	transmembrane ion transport	BP	14	-0.129598	0.446909	1.3581e-05	0.000143433
394	GO:0055085	transmembrane transport	BP	14	-0.129598	0.446909	1.3581e-05	0.000143433
949	GO:0042724	thiamin and derivative biosynthetic process	BP	15	-0.128065	0.451188	1.194e-05	0.00013118
1329	GO:0022892	substrate-specific transporter activity	MF	340	-0.0559218	0.706429	1.0359e-05	0.000115033
639	GO:0016052	carbohydrate catabolic process	BP	76	-0.0875709	0.580295	8.28179e-06	9.64775e-05
640	GO:0044275	cellular carbohydrate catabolic process	BP	76	-0.0875709	0.580295	8.28179e-06	9.64775e-05
950	GO:0009228	thiamin biosynthetic process	BP	14	-0.133178	0.437075	4.63523e-06	5.57932e-05
406	GO:0065008	regulation of biological quality	BP	296	-0.0604635	0.686769	4.26891e-06	5.17645e-05
797	GO:0046164	alcohol catabolic process	BP	64	-0.0941017	0.557214	3.33364e-06	4.10313e-05
1382	GO:0015075	ion transmembrane transporter activity	MF	180	-0.0708794	0.643723	3.31326e-06	4.10313e-05
1387	GO:0046943	carboxylic acid transmembrane transporter activity	MF	59	-0.0961208	0.550266	3.26369e-06	4.07837e-05
798	GO:0046365	monosaccharide catabolic process	BP	59	-0.0965136	0.548925	2.81659e-06	3.5954e-05
360	GO:0015849	organic acid transport	BP	63	-0.0958126	0.551321	2.00722e-06	2.69329e-05
396	GO:0019725	cellular homeostasis	BP	142	-0.0791342	0.611532	8.47734e-07	1.19633e-05
399	GO:0042592	homeostatic process	BP	146	-0.0809721	0.604587	2.82261e-07	4.2391e-06
234	GO:0019318	hexose metabolic process	BP	111	-0.0875848	0.580245	2.32953e-07	3.56397e-06
1266	GO:0005215	transporter activity	MF	410	-0.0612226	0.683537	1.56551e-07	2.41769e-06
230	GO:0006006	glucose metabolic process	BP	86	-0.0969116	0.547568	5.06601e-08	8.56789e-07
1385	GO:0005342	organic acid transmembrane transporter activity	MF	62	-0.105074	0.520484	4.77859e-08	8.32186e-07
1428	GO:0016722	oxidoreductase activity, oxidizing metal ions	MF	11	-0.154685	0.382392	4.64027e-08	8.16788e-07
1270	GO:0022804	active transmembrane transporter activity	MF	186	-0.0801145	0.607818	3.21632e-08	5.78583e-07
229	GO:0005996	monosaccharide metabolic process	BP	118	-0.0904871	0.569873	3.03724e-08	5.52441e-07
65	GO:0005975	carbohydrate metabolic process	BP	270	-0.0737272	0.63243	1.43891e-08	2.70747e-07
1483	GO:0005381	iron ion transmembrane transporter activity	MF	12	-0.157649	0.375413	5.38903e-09	1.03786e-07
395	GO:0006873	cellular ion homeostasis	BP	116	-0.0962535	0.549812	1.92833e-09	3.94584e-08
405	GO:0055082	cellular chemical homeostasis	BP	116	-0.0962535	0.549812	1.92833e-09	3.94584e-08
70	GO:0044262	cellular carbohydrate metabolic process	BP	227	-0.0814028	0.602971	1.51656e-09	3.18283e-08
1384	GO:0022891	substrate-specific transmembrane transporter activity	MF	271	-0.078315	0.614653	1.00795e-09	2.2603e-08
400	GO:0048878	chemical homeostasis	BP	120	-0.0976432	0.545085	5.82264e-10	1.34249e-08
401	GO:0050801	ion homeostasis	BP	120	-0.0976432	0.545085	5.82264e-10	1.34249e-08
231	GO:0006066	alcohol metabolic process	BP	203	-0.0856425	0.587291	5.40115e-10	1.2814e-08
397	GO:0030003	cellular cation homeostasis	BP	102	-0.102362	0.529331	3.7563e-10	9.04274e-09
1450	GO:0015082	di-, tri-valent inorganic cation transmembrane transporter activity	MF	39	-0.129554	0.447032	1.21666e-10	3.0177e-09
404	GO:0055080	cation homeostasis	BP	106	-0.103594	0.525295	1.10949e-10	2.83786e-09
1451	GO:0046873	metal ion transmembrane transporter activity	MF	49	-0.123922	0.462954	8.60894e-11	2.23696e-09
1484	GO:0046915	transition metal ion transmembrane transporter activity	MF	32	-0.136281	0.428727	7.05695e-11	1.89381e-09
1063	GO:0005886	plasma membrane	CC	333	-0.0826903	0.598166	4.03078e-12	1.24498e-10
1271	GO:0022857	transmembrane transporter activity	MF	310	-0.0847492	0.590561	2.81722e-12	8.86883e-11
363	GO:0006812	cation transport	BP	130	-0.107435	0.512905	5.24591e-13	1.75256e-11
398	GO:0030005	cellular di-, tri-valent inorganic cation homeostasis	BP	66	-0.126579	0.455374	1.90521e-13	6.78005e-12
402	GO:0055066	di-, tri-valent inorganic cation homeostasis	BP	66	-0.126579	0.455374	1.90521e-13	6.78005e-12
362	GO:0006811	ion transport	BP	158	-0.104533	0.522239	1.57134e-13	6.1245e-12
403	GO:0055072	iron ion homeostasis	BP	38	-0.151178	0.390819	1.21051e-15	6.39227e-14
407	GO:0006879	cellular iron ion homeostasis	BP	38	-0.151178	0.390819	1.21051e-15	6.39227e-14
390	GO:0006826	iron ion transport	BP	33	-0.15823	0.374061	3.02618e-16	1.76924e-14
389	GO:0000041	transition metal ion transport	BP	59	-0.141311	0.415534	1.48092e-16	8.97879e-15
391	GO:0015674	di-, tri-valent inorganic cation transport	BP	48	-0.148308	0.397852	8.88617e-17	5.59487e-15
392	GO:0030001	metal ion transport	BP	84	-0.132886	0.43787	5.32997e-17	3.63548e-15

## Sheet: KEGG(Trans)
	KEGG.ID	KEGG.pathway	n.genes	coeff	odds.ratio	p.value	FDR
61	sce03010	Ribosome	130	0.271482	5.40407	2.5872e-14	1.70755e-12
29	sce00230	Purine metabolism	89	0.156112	2.63841	1.25637e-05	0.000207301
45	sce03050	Proteasome	32	0.189788	3.2526	0.000290029	0.0029286
58	sce03020	RNA polymerase	29	0.184641	3.15022	0.00072174	0.00595435
50	sce00720	Reductive carboxylate cycle (CO2 fixation)	13	-0.132236	0.439642	0.00114906	0.00758382
57	sce04010	MAPK signaling pathway	55	-0.0918577	0.56504	0.00104904	0.00758382
3	sce00030	Pentose phosphate pathway	27	-0.119247	0.476602	0.000310609	0.0029286
65	sce00010	Glycolysis / Gluconeogenesis	46	-0.105642	0.518651	0.00024674	0.0029286
63	sce00020	Citrate cycle (TCA cycle)	30	-0.140087	0.418707	5.90229e-06	0.00012985
51	sce00710	Carbon fixation	18	-0.161935	0.365547	2.9017e-06	9.57562e-05

## Sheet: Yeastract(Trans)
	TF	n.genes	coeff	odds.ratio	p.value	FDR
105	Sfp1p	485	0.196126	3.38327	1.73653e-32	2.67426e-30
100	Ifh1p	293	0.144296	2.4516	3.87829e-14	3.51327e-13
153	Fhl1p	273	0.113167	2.02038	8.26728e-09	5.30484e-08
145	Gcr1p	194	0.115899	2.05499	3.4692e-07	1.66955e-06
92	Dal80p	70	0.145344	2.46762	2.80882e-05	9.83088e-05
69	Fkh1p	180	0.0881921	1.72993	0.000203732	0.000640301
117	Mss11p	63	0.120047	2.10865	0.00153096	0.00413627
35	Gln3p	137	0.0810956	1.65529	0.00269014	0.00637357
41	Gat1p	130	0.0818626	1.6632	0.00312481	0.00707678
144	Met31p	80	-0.0651139	0.667205	0.00305135	0.00701356
19	Pdc2p	16	-0.102329	0.529441	0.0030052	0.00701212
102	Hap1p	179	-0.050557	0.730379	0.00252984	0.00608744
151	YPR015C	43	-0.0795047	0.610125	0.00251929	0.00608744
56	Rme1p	189	-0.0497463	0.734068	0.00244575	0.00607494
7	Tec1p	489	-0.0358804	0.800129	0.00213877	0.00548951
4	Rtg3p	163	-0.0537183	0.71617	0.00173896	0.00460828
137	Azf1p	97	-0.0636499	0.673303	0.00176551	0.00460828
48	Tos8p	278	-0.0458918	0.751864	0.00120789	0.0033217
136	Hms1p	163	-0.0552873	0.70922	0.00115463	0.00323295
139	Yrr1p	85	-0.0684051	0.653697	0.00109024	0.00310919
146	Rlm1p	116	-0.0647606	0.668672	0.000532159	0.00154627
50	Cup2p	21	-0.105472	0.5192	0.000389404	0.00115323
9	Thi2p	60	-0.0807643	0.605368	0.000329016	0.00100259
77	Gzf3p	135	-0.0633677	0.674485	0.000332028	0.00100259
91	Ash1p	97	-0.0736687	0.63266	0.000119186	0.000382388
30	Cad1p	366	-0.0505675	0.730331	4.97863e-05	0.000163129
86	Rgt1p	40	-0.0971228	0.54685	4.8647e-05	0.000162862
135	Cin5p	262	-0.0576412	0.698921	3.05271e-05	0.000104471
57	Mga1p	272	-0.0583411	0.695888	1.75226e-05	6.42494e-05
25	Adr1p	287	-0.0576908	0.698706	1.52777e-05	5.73844e-05
2	Pdr3p	207	-0.0680753	0.655039	2.69303e-06	1.0634e-05
76	Sip4p	54	-0.0991	0.540172	2.00803e-06	8.13779e-06
120	Cat8p	114	-0.0825107	0.598833	1.32612e-06	5.51952e-06
94	Gat3p	98	-0.0868825	0.582783	8.99298e-07	3.847e-06
66	Skn7p	339	-0.0614623	0.68252	6.82595e-07	3.00342e-06
38	Swi4p	488	-0.0556283	0.707719	5.02616e-07	2.27656e-06
87	Phd1p	411	-0.0589052	0.693452	4.2535e-07	1.98497e-06
31	Yhp1p	295	-0.0664284	0.661777	2.1225e-07	1.0544e-06
15	Mbp1p	416	-0.0604926	0.686645	1.63738e-07	8.4052e-07
24	Upc2p	196	-0.0760909	0.623208	1.0924e-07	5.80101e-07
152	Rox1p	321	-0.0675028	0.657373	5.08605e-08	2.79733e-07
89	Hap4p	329	-0.0672547	0.658387	4.48863e-08	2.56018e-07
23	Ume6p	231	-0.0748452	0.628051	3.50532e-08	2.07623e-07
98	Rfx1p	148	-0.0852732	0.588641	2.38515e-08	1.46926e-07
44	Pdr1p	395	-0.0674045	0.657775	5.57942e-09	3.73579e-08
21	Ino2p	140	-0.0903778	0.57026	3.17884e-09	2.22519e-08
75	Zap1p	112	-0.0993517	0.539328	4.13443e-10	3.18095e-09
119	Rgm1p	56	-0.116735	0.484101	4.33766e-10	3.18095e-09
45	Mig1p	152	-0.0994796	0.538899	4.91565e-12	3.98427e-11
32	Stp1p	172	-0.0977268	0.544802	2.32923e-12	1.99278e-11
150	Haa1p	11	-0.199118	0.290126	8.90301e-15	8.56915e-14
61	Stp2p	249	-0.104667	0.521804	4.14071e-17	4.25113e-16
148	Aft2p	181	-0.113943	0.492572	1.33638e-17	1.47001e-16
83	Put3p	131	-0.122361	0.467469	1.16625e-17	1.38156e-16
88	Msn4p	417	-0.0951078	0.553741	7.8351e-18	1.0055e-16
113	Msn2p	483	-0.0923105	0.563452	5.91898e-18	8.28658e-17
70	Gat4p	122	-0.130981	0.443084	9.94545e-20	1.70178e-18
68	Xbp1p	161	-0.125995	0.457029	1.78344e-20	3.43312e-19
121	Crz1p	253	-0.122286	0.467686	4.60471e-23	1.01304e-21
20	Gis1p	183	-0.137439	0.425654	3.34139e-25	8.57623e-24
126	Sps18p	57	-0.178036	0.330739	2.81699e-26	8.67634e-25
67	Cst6p	180	-0.152037	0.388737	1.48543e-29	1.14378e-27

## Sheet: GO(Prot)
	GO.ID	GO.term	Ontology	n.genes	coeff	odds.ratio	p.value	FDR
11	GO:0044249	cellular biosynthetic process	BP	265	1.60382	21313.7	3.37766e-10	1.69964e-06
19	GO:0042254	ribosome biogenesis and assembly	BP	69	2.32276	1.85808e+06	1.28782e-08	3.24014e-05
17	GO:0022613	ribonucleoprotein complex biogenesis and assembly	BP	87	1.9778	217788	5.47744e-08	9.18749e-05
6	GO:0010467	gene expression	BP	200	1.39782	5924.75	1.41879e-07	0.000178484
41	GO:0006139	nucleobase, nucleoside, nucleotide and nucleic acid metabolic process	BP	237	1.25744	2476.21	4.89131e-07	0.000410218
21	GO:0006412	translation	BP	101	1.46333	8901.7	6.33203e-06	0.00398285
573	GO:0016072	rRNA metabolic process	BP	38	2.017	277854	1.24182e-05	0.00694315
2548	GO:0016020	membrane	CC	254	-1.14098	0.000832781	3.10535e-06	0.0022323

## Sheet: KEGG(Prot)
	KEGG.ID	KEGG.pathway	n.genes	coeff	odds.ratio	p.value	FDR

## Sheet: Yeastract(Prot)
	TF	n.genes	coeff	odds.ratio	p.value	FDR
115	Sfp1p	114	1.89185	127656	1.47936e-08	2.5297e-06
39	Gcn4p	155	1.3194	3639.37	3.13576e-06	0.000107243
103	Bas1p	29	2.00659	260454	4.59756e-05	0.000884189
138	Rap1p	125	1.19839	1715.66	4.95717e-05	0.000884189
170	Fhl1p	54	1.57646	17981.2	6.09175e-05	0.00094699
95	Ixr1p	13	2.04446	329563	0.000348385	0.00372336
83	Dal81p	33	1.57908	18276.6	0.000382163	0.00384411
110	Ifh1p	56	1.25289	2407.14	0.000808974	0.00728076
50	Pho4p	32	-1.73344	2.09646e-05	0.00101358	0.00855851
84	Mga2p	6	-3.28405	1.36913e-09	0.00105104	0.00855851
94	Spt23p	8	-3.02507	6.84595e-09	0.000735219	0.00698458
24	Gis1p	36	-1.89677	7.59771e-06	0.000148695	0.00169512
124	Msn2p	115	-1.20104	0.000573377	0.00014466	0.00169512
53	Aft1p	126	-1.16931	0.000698353	0.000128839	0.00169473
98	Msn4p	106	-1.2773	0.000356945	9.18155e-05	0.00130837
46	Spt2p	6	-4.0877	9.27756e-12	5.1707e-05	0.000884189
163	Aft2p	25	-2.35508	4.40272e-07	4.12363e-05	0.000884189
70	Stp2p	34	-2.14299	1.64491e-06	2.65639e-05	0.000757071
85	Zap1p	26	-2.6412	7.43861e-08	3.03368e-06	0.000107243
52	Mig1p	27	-2.66785	6.30302e-08	1.75489e-06	0.000100029
80	Gat4p	17	-3.21562	2.09474e-09	1.47695e-06	0.000100029
