# Supplementary material for: Nutrient control of eukaryote cell growth: a systems biology study in yeast
Source: BMC Biol. 2010 May 24;8:68. doi: 10.1186/1741-7007-8-68 (PMC2895586; doi:10.1186/1741-7007-8-68)
Supplement: Additional file 27 — GO, KEGG, Yeastract transcriptome/proteome analysis (growth rate nitrogen). Logistic regression results for growth rate up/down regulated genes/proteins in nitrogen limitation from the transcriptome (trans) and proteome (prot) data using GO, KEGG and Yeastract annotations. [file 1741-7007-8-68-S27.xls]

## Sheet: GO(Trans)
	GO.ID	GO.term	Ontology	n.genes	coeff	odds.ratio	p.value	FDR
17	GO:0022613	ribonucleoprotein complex biogenesis and assembly	BP	419	0.349633	8.78313	6.95059e-102	5.8005e-99
19	GO:0042254	ribosome biogenesis and assembly	BP	350	0.390347	11.3119	7.08675e-102	5.8005e-99
1100	GO:0005730	nucleolus	CC	226	0.361846	9.47573	2.29373e-72	1.25161e-69
457	GO:0016072	rRNA metabolic process	BP	206	0.328707	7.71207	6.67046e-61	2.72988e-58
706	GO:0006364	rRNA processing	BP	201	0.332013	7.87213	1.23194e-60	4.03336e-58
77	GO:0006396	RNA processing	BP	444	0.203552	3.54309	9.09088e-52	2.48029e-49
21	GO:0006412	translation	BP	377	0.183414	3.12629	2.20411e-39	2.40542e-37
1202	GO:0044452	nucleolar part	CC	105	0.304603	6.63919	2.93898e-34	2.83006e-32
1303	GO:0003723	RNA binding	MF	377	0.163359	2.75995	9.5123e-33	8.65091e-31
1265	GO:0003735	structural constituent of ribosome	MF	204	0.192916	3.31647	7.41282e-28	5.27599e-26
965	GO:0005840	ribosome	CC	296	0.155994	2.63648	1.05561e-25	6.91213e-24
473	GO:0042273	ribosomal large subunit biogenesis and assembly	BP	64	0.290577	6.08498	7.79178e-23	4.25171e-21
18	GO:0022618	protein-RNA complex assembly	BP	137	0.202002	3.50911	8.13789e-23	4.29733e-21
1264	GO:0005198	structural molecule activity	MF	335	0.134281	2.30368	6.00102e-22	2.88932e-20
1203	GO:0032040	small subunit processome	CC	45	0.330903	7.81801	6.47562e-21	2.86503e-19
22	GO:0042255	ribosome assembly	BP	62	0.268092	5.2914	2.92492e-20	1.22772e-18
763	GO:0030490	maturation of SSU-rRNA	BP	48	0.283601	5.82682	1.72581e-18	6.89063e-17
758	GO:0000462	maturation of SSU-rRNA from tricistronic rRNA transcript (SSU-rRNA, 5.8S rRNA, LSU-rRNA)	BP	47	0.283343	5.81748	3.07565e-18	1.19877e-16
741	GO:0042257	ribosomal subunit assembly	BP	52	0.251308	4.76731	7.4946e-17	2.85318e-15
442	GO:0006399	tRNA metabolic process	BP	135	0.16139	2.72639	5.28656e-16	1.76614e-14
656	GO:0009451	RNA modification	BP	70	0.199515	3.45529	8.90299e-15	2.64985e-13
742	GO:0000027	ribosomal large subunit assembly and maintenance	BP	41	0.24746	4.65465	1.52892e-14	4.39096e-13
759	GO:0000466	maturation of 5.8S rRNA from tricistronic rRNA transcript (SSU-rRNA, 5.8S rRNA, LSU-rRNA)	BP	34	0.262361	5.10629	4.41921e-14	1.22614e-12
757	GO:0000460	maturation of 5.8S rRNA	BP	36	0.25068	4.74874	8.22922e-14	2.24521e-12
1553	GO:0030515	snoRNA binding	MF	21	0.272238	5.42952	1.02016e-11	2.35212e-10
20	GO:0065003	macromolecular complex assembly	BP	368	0.0882733	1.7308	1.21778e-11	2.76875e-10
655	GO:0008033	tRNA processing	BP	92	0.150456	2.54728	2.88355e-11	6.37889e-10
657	GO:0006400	tRNA modification	BP	53	0.181026	3.08024	4.72978e-11	1.01877e-09
760	GO:0000469	cleavages during rRNA processing	BP	22	0.24639	4.6238	6.48082e-11	1.37781e-09
1236	GO:0030684	preribosome	CC	20	0.253322	4.82735	8.44645e-11	1.72836e-09
1237	GO:0030685	nucleolar preribosome	CC	18	0.258829	4.99541	1.39015e-10	2.80948e-09
88	GO:0008652	amino acid biosynthetic process	BP	134	0.125559	2.18213	1.56904e-10	3.13233e-09
91	GO:0009309	amine biosynthetic process	BP	143	0.122389	2.13956	1.60676e-10	3.16899e-09
92	GO:0044271	nitrogen compound biosynthetic process	BP	144	0.121478	2.12747	1.95942e-10	3.77361e-09
761	GO:0000478	endonucleolytic cleavages during rRNA processing	BP	20	0.243078	4.5296	2.20325e-10	4.09855e-09
762	GO:0000479	endonucleolytic cleavage of tricistronic rRNA transcript (SSU-rRNA, 5.8S rRNA, LSU-rRNA)	BP	20	0.243078	4.5296	2.20325e-10	4.09855e-09
764	GO:0000447	endonucleolytic cleavage in ITS1 to separate SSU-rRNA from 5.8S rRNA and LSU-rRNA from tricistronic rRNA transcript (SSU-rRNA, 5.8S rRNA, LSU-rRNA)	BP	20	0.243078	4.5296	2.20325e-10	4.09855e-09
1454	GO:0008135	translation factor activity, nucleic acid binding	MF	55	0.169768	2.8721	3.26538e-10	5.81025e-09
1253	GO:0000428	DNA-directed RNA polymerase complex	CC	31	0.204378	3.5613	3.86796e-10	6.6651e-09
1254	GO:0030880	RNA polymerase complex	CC	31	0.204378	3.5613	3.86796e-10	6.6651e-09
1255	GO:0055029	nuclear DNA-directed RNA polymerase complex	CC	31	0.204378	3.5613	3.86796e-10	6.6651e-09
765	GO:0000472	endonucleolytic cleavage to generate mature 5'-end of SSU-rRNA from (SSU-rRNA, 5.8S rRNA, LSU-rRNA)	BP	18	0.243445	4.53994	5.27831e-10	9.00062e-09
875	GO:0000480	endonucleolytic cleavage in 5'-ETS of tricistronic rRNA transcript (SSU-rRNA, 5.8S rRNA, LSU-rRNA)	BP	17	0.2454	4.59543	7.04144e-10	1.15268e-08
1548	GO:0019843	rRNA binding	MF	31	0.200285	3.47187	7.24866e-10	1.17486e-08
1302	GO:0016741	transferase activity, transferring one-carbon groups	MF	91	0.139511	2.37977	7.42043e-10	1.19091e-08
83	GO:0006519	amino acid and derivative metabolic process	BP	250	0.0940338	1.79388	7.6921e-10	1.22075e-08
1456	GO:0003743	translation initiation factor activity	MF	37	0.188415	3.22498	8.29858e-10	1.26961e-08
87	GO:0006520	amino acid metabolic process	BP	233	0.0965404	1.82205	8.6037e-10	1.3041e-08
1298	GO:0008168	methyltransferase activity	MF	89	0.13974	2.38317	9.48397e-10	1.41139e-08
1544	GO:0003724	RNA helicase activity	MF	41	0.181492	3.08917	9.6282e-10	1.41994e-08
1455	GO:0045182	translation regulator activity	MF	61	0.159077	2.68747	1.00357e-09	1.46683e-08
532	GO:0000054	ribosome export from nucleus	BP	29	0.201192	3.4915	1.21345e-09	1.69779e-08
533	GO:0033750	ribosome localization	BP	29	0.201192	3.4915	1.21345e-09	1.69779e-08
534	GO:0033753	establishment of ribosome localization	BP	29	0.201192	3.4915	1.21345e-09	1.69779e-08
503	GO:0006413	translational initiation	BP	44	0.174794	2.96322	1.60889e-09	2.21324e-08
1634	GO:0003899	DNA-directed RNA polymerase activity	MF	34	0.188116	3.219	2.09599e-09	2.81241e-08
1635	GO:0034062	RNA polymerase activity	MF	34	0.188116	3.219	2.09599e-09	2.81241e-08
1545	GO:0008186	RNA-dependent ATPase activity	MF	27	0.199708	3.45943	2.9538e-09	3.86829e-08
1546	GO:0004004	ATP-dependent RNA helicase activity	MF	27	0.199708	3.45943	2.9538e-09	3.86829e-08
53	GO:0009124	nucleoside monophosphate biosynthetic process	BP	26	0.200231	3.4707	3.83374e-09	4.90299e-08
52	GO:0009123	nucleoside monophosphate metabolic process	BP	27	0.197618	3.41479	4.04526e-09	5.1334e-08
85	GO:0009308	amine metabolic process	BP	256	0.0887585	1.73603	4.48548e-09	5.64826e-08
58	GO:0009156	ribonucleoside monophosphate biosynthetic process	BP	24	0.202807	3.52671	5.29176e-09	6.47189e-08
59	GO:0009161	ribonucleoside monophosphate metabolic process	BP	25	0.199958	3.46481	5.62303e-09	6.81844e-08
915	GO:0001510	RNA methylation	BP	18	0.217359	3.86052	7.9843e-09	9.54036e-08
1300	GO:0008173	RNA methyltransferase activity	MF	26	0.195274	3.36541	8.06343e-09	9.5651e-08
889	GO:0042274	ribosomal small subunit biogenesis and assembly	BP	22	0.204555	3.56523	8.53105e-09	1.0047e-07
331	GO:0006730	one-carbon compound metabolic process	BP	64	0.147283	2.49754	9.14276e-09	1.06905e-07
55	GO:0009127	purine nucleoside monophosphate biosynthetic process	BP	24	0.197564	3.41365	1.12965e-08	1.30227e-07
54	GO:0009126	purine nucleoside monophosphate metabolic process	BP	25	0.194841	3.35637	1.20538e-08	1.37986e-07
197	GO:0006913	nucleocytoplasmic transport	BP	125	0.114602	2.03849	1.4054e-08	1.56506e-07
203	GO:0051169	nuclear transport	BP	125	0.114602	2.03849	1.4054e-08	1.56506e-07
328	GO:0046112	nucleobase biosynthetic process	BP	23	0.197346	3.40903	1.65511e-08	1.83068e-07
454	GO:0051168	nuclear export	BP	98	0.124111	2.16257	2.04215e-08	2.18497e-07
64	GO:0009168	purine ribonucleoside monophosphate biosynthetic process	BP	23	0.1958	3.37644	2.0788e-08	2.20974e-07
61	GO:0009167	purine ribonucleoside monophosphate metabolic process	BP	24	0.193025	3.3187	2.23277e-08	2.35809e-07
313	GO:0006188	IMP biosynthetic process	BP	14	0.222471	3.98512	2.59621e-08	2.67296e-07
314	GO:0046040	IMP metabolic process	BP	14	0.222471	3.98512	2.59621e-08	2.67296e-07
315	GO:0006189	'de novo' IMP biosynthetic process	BP	14	0.222471	3.98512	2.59621e-08	2.67296e-07
1257	GO:0005736	DNA-directed RNA polymerase I complex	CC	14	0.221757	3.9675	2.80304e-08	2.86786e-07
329	GO:0046148	pigment biosynthetic process	BP	23	0.192787	3.3138	3.26785e-08	3.32265e-07
916	GO:0030488	tRNA methylation	BP	15	0.211462	3.7216	5.80538e-08	5.69066e-07
1208	GO:0005732	small nucleolar ribonucleoprotein complex	CC	19	0.198	3.42292	6.56964e-08	6.36361e-07
1417	GO:0016779	nucleotidyltransferase activity	MF	84	0.126399	2.19355	7.03304e-08	6.7724e-07
942	GO:0000470	maturation of LSU-rRNA	BP	14	0.209279	3.67145	1.19291e-07	1.11588e-06
943	GO:0000463	maturation of LSU-rRNA from tricistronic rRNA transcript (SSU-rRNA, 5.8S rRNA, LSU-rRNA)	BP	14	0.209279	3.67145	1.19291e-07	1.11588e-06
1619	GO:0008175	tRNA methyltransferase activity	MF	16	0.201421	3.49647	1.37138e-07	1.27554e-06
495	GO:0032259	methylation	BP	45	0.151853	2.56949	1.40873e-07	1.30287e-06
729	GO:0043414	biopolymer methylation	BP	44	0.151014	2.55612	2.08094e-07	1.90307e-06
766	GO:0000154	rRNA modification	BP	16	0.197757	3.41776	2.27352e-07	2.06764e-06
46	GO:0046483	heterocycle metabolic process	BP	94	0.115329	2.04771	3.48562e-07	3.11801e-06
1301	GO:0008757	S-adenosylmethionine-dependent methyltransferase activity	MF	64	0.130883	2.25553	4.38667e-07	3.86074e-06
825	GO:0006360	transcription from RNA polymerase I promoter	BP	35	0.153457	2.59524	9.8571e-07	8.58302e-06
445	GO:0006418	tRNA aminoacylation for protein translation	BP	38	0.149811	2.53709	9.97193e-07	8.63706e-06
580	GO:0006417	regulation of translation	BP	64	0.127125	2.20347	1.03353e-06	8.90471e-06
443	GO:0043038	amino acid activation	BP	39	0.148275	2.51299	1.08055e-06	9.21285e-06
444	GO:0043039	tRNA aminoacylation	BP	39	0.148275	2.51299	1.08055e-06	9.21285e-06
1256	GO:0005666	DNA-directed RNA polymerase III complex	CC	17	0.184205	3.14169	1.12484e-06	9.54078e-06
669	GO:0009082	branched chain family amino acid biosynthetic process	BP	14	0.192329	3.30439	1.18725e-06	1.00182e-05
327	GO:0042440	pigment metabolic process	BP	24	0.168399	2.84776	1.28887e-06	1.06024e-05
89	GO:0009066	aspartate family amino acid metabolic process	BP	60	0.126636	2.19678	2.11036e-06	1.71023e-05
971	GO:0033279	ribosomal subunit	CC	94	0.107621	1.95194	2.39687e-06	1.93285e-05
1427	GO:0004812	aminoacyl-tRNA ligase activity	MF	38	0.14487	2.46037	2.62874e-06	2.09915e-05
84	GO:0006807	nitrogen compound metabolic process	BP	285	0.0678133	1.52414	2.77152e-06	2.19433e-05
1425	GO:0016875	ligase activity, forming carbon-oxygen bonds	MF	39	0.143403	2.43804	2.82489e-06	2.2126e-05
1426	GO:0016876	ligase activity, forming aminoacyl-tRNA and related compounds	MF	39	0.143403	2.43804	2.82489e-06	2.2126e-05
1345	GO:0051540	metal cluster binding	MF	27	0.158343	2.67524	3.1395e-06	2.42423e-05
1346	GO:0051536	iron-sulfur cluster binding	MF	27	0.158343	2.67524	3.1395e-06	2.42423e-05
82	GO:0006082	organic acid metabolic process	BP	374	0.0585866	1.43921	4.9682e-06	3.76525e-05
86	GO:0019752	carboxylic acid metabolic process	BP	374	0.0585866	1.43921	4.9682e-06	3.76525e-05
42	GO:0006725	aromatic compound metabolic process	BP	82	0.10942	1.97389	5.63996e-06	4.24338e-05
318	GO:0006547	histidine metabolic process	BP	16	0.176369	2.99237	5.78053e-06	4.24338e-05
319	GO:0009075	histidine family amino acid metabolic process	BP	16	0.176369	2.99237	5.78053e-06	4.24338e-05
320	GO:0009076	histidine family amino acid biosynthetic process	BP	16	0.176369	2.99237	5.78053e-06	4.24338e-05
330	GO:0000105	histidine biosynthetic process	BP	16	0.176369	2.99237	5.78053e-06	4.24338e-05
185	GO:0019438	aromatic compound biosynthetic process	BP	23	0.160515	2.71159	6.88933e-06	5.01237e-05
44	GO:0009112	nucleobase metabolic process	BP	43	0.133256	2.28905	9.26488e-06	6.68133e-05
1350	GO:0051539	4 iron, 4 sulfur cluster binding	MF	15	0.17222	2.9162	1.67854e-05	0.000116927
326	GO:0019748	secondary metabolic process	BP	28	0.143915	2.44581	3.10575e-05	0.000206671
963	GO:0005759	mitochondrial matrix	CC	199	0.070469	1.54951	3.30062e-05	0.000216523
969	GO:0031980	mitochondrial lumen	CC	199	0.070469	1.54951	3.30062e-05	0.000216523
1467	GO:0008565	protein transporter activity	MF	68	0.107967	1.95613	3.65425e-05	0.000238327
890	GO:0000028	ribosomal small subunit assembly and maintenance	BP	11	0.178072	3.0242	4.27559e-05	0.000273404
261	GO:0051656	establishment of organelle localization	BP	57	0.111826	2.00362	6.46427e-05	0.000410156
621	GO:0065002	intracellular protein transport across a membrane	BP	74	0.100497	1.86741	8.37236e-05	0.000517191
323	GO:0006555	methionine metabolic process	BP	38	0.126021	2.1884	8.57317e-05	0.000527605
90	GO:0009067	aspartate family amino acid biosynthetic process	BP	48	0.116571	2.06358	9.13356e-05	0.000559986
1231	GO:0000176	nuclear exosome (RNase complex)	CC	13	0.165066	2.78938	0.000116838	0.000700601
554	GO:0046417	chorismate metabolic process	BP	17	0.154682	2.61506	0.000123167	0.000730521
555	GO:0009073	aromatic amino acid family biosynthetic process	BP	17	0.154682	2.61506	0.000123167	0.000730521
1564	GO:0004540	ribonuclease activity	MF	59	0.105529	1.92673	0.000158972	0.000922827
200	GO:0017038	protein import	BP	110	0.0829524	1.6745	0.000159696	0.000923754
914	GO:0006446	regulation of translational initiation	BP	11	0.168819	2.8552	0.000166507	0.000956394
373	GO:0043681	protein import into mitochondrion	BP	39	0.119692	2.104	0.000208356	0.00118843
1344	GO:0016836	hydro-lyase activity	MF	26	0.134968	2.31353	0.000215476	0.00122053
955	GO:0006207	'de novo' pyrimidine base biosynthetic process	BP	12	0.163619	2.76441	0.000222317	0.00125494
1230	GO:0000178	exosome (RNase complex)	CC	14	0.157631	2.66343	0.000233036	0.00130198
1343	GO:0016835	carbon-oxygen lyase activity	MF	35	0.121517	2.128	0.000300182	0.00163255
536	GO:0032268	regulation of cellular protein metabolic process	BP	82	0.0894453	1.74345	0.0003231	0.00175138
951	GO:0019856	pyrimidine base biosynthetic process	BP	15	0.152614	2.58166	0.000333062	0.00179941
1232	GO:0000177	cytoplasmic exosome (RNase complex)	CC	10	0.166484	2.81408	0.000376819	0.00202912
321	GO:0000096	sulfur amino acid metabolic process	BP	46	0.109552	1.9755	0.000386876	0.00207645
966	GO:0015935	small ribosomal subunit	CC	43	0.111898	2.00452	0.00039872	0.00213302
187	GO:0006541	glutamine metabolic process	BP	20	0.140373	2.39255	0.000418883	0.00222296
892	GO:0006791	sulfur utilization	BP	10	0.165675	2.79995	0.000420964	0.00222296
893	GO:0000103	sulfate assimilation	BP	10	0.165675	2.79995	0.000420964	0.00222296
50	GO:0006164	purine nucleotide biosynthetic process	BP	53	0.103632	1.90414	0.000427639	0.00225095
934	GO:0030150	protein import into mitochondrial matrix	BP	22	0.136379	2.3339	0.000446392	0.00234213
49	GO:0006163	purine nucleotide metabolic process	BP	55	0.101666	1.88102	0.000470117	0.00245873
1195	GO:0044445	cytosolic part	CC	40	0.11274	2.01503	0.000531065	0.00274244
41	GO:0006144	purine base metabolic process	BP	19	0.138069	2.35855	0.000754213	0.00377568
158	GO:0051640	organelle localization	BP	86	0.0823985	1.66875	0.000815607	0.00404952
1404	GO:0030188	chaperone regulator activity	MF	11	0.157307	2.65808	0.000816337	0.00404952
204	GO:0051170	nuclear import	BP	52	0.100018	1.86186	0.000831562	0.0040838
210	GO:0006606	protein import into nucleus	BP	52	0.100018	1.86186	0.000831562	0.0040838
458	GO:0016073	snRNA metabolic process	BP	13	0.151074	2.55708	0.000842091	0.00411493
844	GO:0006779	porphyrin biosynthetic process	BP	13	0.149921	2.53882	0.000979335	0.00470138
846	GO:0033014	tetrapyrrole biosynthetic process	BP	13	0.149921	2.53882	0.000979335	0.00470138
848	GO:0006783	heme biosynthetic process	BP	13	0.149921	2.53882	0.000979335	0.00470138
698	GO:0000055	ribosomal large subunit export from nucleus	BP	11	0.155385	2.62651	0.00104727	0.00499822
427	GO:0006457	protein folding	BP	96	0.0771104	1.6148	0.00107121	0.00509759
988	GO:0015934	large ribosomal subunit	CC	51	0.0987695	1.84746	0.00110756	0.00522501
60	GO:0009165	nucleotide biosynthetic process	BP	88	0.0794216	1.63816	0.0011694	0.00546945
1499	GO:0008509	anion transmembrane transporter activity	MF	20	0.131556	2.26499	0.00139145	0.0063983
610	GO:0051029	rRNA transport	BP	26	0.121546	2.12838	0.00145715	0.00664445
613	GO:0006407	rRNA export from nucleus	BP	26	0.121546	2.12838	0.00145715	0.00664445
873	GO:0006817	phosphate transport	BP	11	0.152234	2.57557	0.00155643	0.00703834
816	GO:0051031	tRNA transport	BP	28	0.117927	2.08105	0.0016337	0.00730701
448	GO:0006403	RNA localization	BP	99	0.0733266	1.57727	0.0016907	0.00752088
770	GO:0006414	translational elongation	BP	19	0.131598	2.26558	0.00175412	0.00771907
775	GO:0006206	pyrimidine base metabolic process	BP	24	0.122853	2.14574	0.00179692	0.00786511
1563	GO:0004532	exoribonuclease activity	MF	24	0.122578	2.14207	0.00186012	0.00812003
1500	GO:0015103	inorganic anion transmembrane transporter activity	MF	15	0.139368	2.37767	0.00193533	0.00838131
1362	GO:0016646	oxidoreductase activity, acting on the CH-NH group of donors, NAD or NADP as acceptor	MF	12	0.147321	2.49812	0.00194362	0.00839498
459	GO:0016074	snoRNA metabolic process	BP	19	0.130418	2.24903	0.00202923	0.00871879
817	GO:0006409	tRNA export from nucleus	BP	27	0.117444	2.0748	0.00205776	0.00879516
179	GO:0006760	folic acid and derivative metabolic process	BP	12	0.146576	2.48659	0.00212549	0.00906102
952	GO:0042435	indole derivative biosynthetic process	BP	10	0.15257	2.58097	0.00224393	0.00941877
953	GO:0046219	indolalkylamine biosynthetic process	BP	10	0.15257	2.58097	0.00224393	0.00941877
954	GO:0000162	tryptophan biosynthetic process	BP	10	0.15257	2.58097	0.00224393	0.00941877
1258	GO:0005665	DNA-directed RNA polymerase II, core complex	CC	12	0.146056	2.47856	0.00226126	0.0094672
1248	GO:0000792	heterochromatin	CC	13	0.142969	2.43147	0.00232557	0.0096869
372	GO:0006626	protein targeting to mitochondrion	BP	51	0.0931453	1.78401	0.00240629	0.0099724
376	GO:0000749	response to pheromone during conjugation with cellular fusion	BP	56	-0.0803601	0.606891	0.00238502	0.00990934
279	GO:0032505	reproduction of a single-celled organism	BP	195	-0.0483429	0.740498	0.00227036	0.00948109
1008	GO:0042579	microbody	CC	60	-0.0788112	0.612761	0.00217435	0.00920106
1507	GO:0016298	lipase activity	MF	19	-0.120068	0.474175	0.0020558	0.00879516
587	GO:0001403	invasive growth in response to glucose limitation	BP	45	-0.0885794	0.576669	0.00199553	0.00859652
1009	GO:0005777	peroxisome	CC	59	-0.0800942	0.607894	0.00192346	0.00835198
510	GO:0015672	monovalent inorganic cation transport	BP	47	-0.0875237	0.580465	0.0018821	0.00819416
552	GO:0006623	protein targeting to vacuole	BP	63	-0.0785692	0.613683	0.00177217	0.00777758
357	GO:0006109	regulation of carbohydrate metabolic process	BP	34	-0.0991921	0.539863	0.0017434	0.00769259
1134	GO:0044438	microbody part	CC	40	-0.0936388	0.55882	0.00170256	0.00753266
1135	GO:0044439	peroxisomal part	CC	40	-0.0936388	0.55882	0.00170256	0.00753266
505	GO:0016042	lipid catabolic process	BP	41	-0.0930105	0.561006	0.00164683	0.00734566
1324	GO:0003704	specific RNA polymerase II transcription factor activity	MF	50	-0.0864373	0.584397	0.00162418	0.00728433
687	GO:0043284	biopolymer biosynthetic process	BP	66	-0.0777389	0.616858	0.00160487	0.00721749
338	GO:0006067	ethanol metabolic process	BP	11	-0.145868	0.40393	0.00153325	0.0069527
1552	GO:0008599	protein phosphatase type 1 regulator activity	MF	11	-0.146141	0.403245	0.00148555	0.00675512
280	GO:0040007	growth	BP	146	-0.0567914	0.702622	0.0014416	0.00661036
383	GO:0032005	signal transduction during conjugation with cellular fusion	BP	28	-0.10812	0.510724	0.0013516	0.0062326
387	GO:0000750	pheromone-dependent signal transduction during conjugation with cellular fusion	BP	28	-0.10812	0.510724	0.0013516	0.0062326
1550	GO:0019208	phosphatase regulator activity	MF	22	-0.117722	0.481141	0.00130343	0.00606169
1551	GO:0019888	protein phosphatase regulator activity	MF	22	-0.117722	0.481141	0.00130343	0.00606169
1338	GO:0004553	hydrolase activity, hydrolyzing O-glycosyl compounds	MF	42	-0.0944138	0.556135	0.00116736	0.00546945
1267	GO:0015291	secondary active transmembrane transporter activity	MF	80	-0.0738314	0.632021	0.00115844	0.00544933
772	GO:0043255	regulation of carbohydrate biosynthetic process	BP	21	-0.120793	0.472044	0.00110531	0.00522501
1339	GO:0016798	hydrolase activity, acting on glycosyl bonds	MF	49	-0.0895007	0.573377	0.00110434	0.00522501
1366	GO:0016301	kinase activity	MF	218	-0.0496212	0.734639	0.000941788	0.00456126
378	GO:0007166	cell surface receptor linked signal transduction	BP	56	-0.0861845	0.585316	0.000917164	0.00445518
234	GO:0019318	hexose metabolic process	BP	111	-0.0661498	0.662924	0.000858415	0.00418222
107	GO:0006357	regulation of transcription from RNA polymerase II promoter	BP	225	-0.0494505	0.735419	0.000827893	0.0040838
1519	GO:0015662	ATPase activity, coupled to transmembrane movement of ions, phosphorylative mechanism	MF	17	-0.131613	0.441347	0.000833225	0.0040838
525	GO:0007039	vacuolar protein catabolic process	BP	12	-0.147202	0.400596	0.000806826	0.00402675
1390	GO:0004871	signal transducer activity	MF	66	-0.0832614	0.596046	0.000596568	0.00300487
1391	GO:0060089	molecular transducer activity	MF	66	-0.0832614	0.596046	0.000596568	0.00300487
379	GO:0007186	G-protein coupled receptor protein signaling pathway	BP	38	-0.102315	0.529486	0.000577999	0.00293241
382	GO:0031137	regulation of conjugation with cellular fusion	BP	30	-0.111153	0.501188	0.000578601	0.00293241
384	GO:0046999	regulation of conjugation	BP	30	-0.111153	0.501188	0.000578601	0.00293241
231	GO:0006066	alcohol metabolic process	BP	203	-0.0531625	0.718648	0.000556877	0.00284878
639	GO:0016052	carbohydrate catabolic process	BP	76	-0.0793769	0.61061	0.00053779	0.00275975
640	GO:0044275	cellular carbohydrate catabolic process	BP	76	-0.0793769	0.61061	0.00053779	0.00275975
518	GO:0006512	ubiquitin cycle	BP	152	-0.0604091	0.687002	0.000499339	0.00259498
1306	GO:0030528	transcription regulator activity	MF	356	-0.0423541	0.768577	0.000492529	0.00256774
35	GO:0042221	response to chemical stimulus	BP	409	-0.0405447	0.777269	0.000402979	0.00214878
1615	GO:0015145	monosaccharide transmembrane transporter activity	MF	16	-0.141546	0.414926	0.000293914	0.00160379
1616	GO:0015149	hexose transmembrane transporter activity	MF	16	-0.141546	0.414926	0.000293914	0.00160379
230	GO:0006006	glucose metabolic process	BP	86	-0.0788688	0.612541	0.000271782	0.00149297
1520	GO:0005507	copper ion binding	MF	23	-0.126869	0.454552	0.000254429	0.00140236
1447	GO:0035251	UDP-glucosyltransferase activity	MF	13	-0.152051	0.388703	0.000252257	0.00139508
1498	GO:0015294	solute:cation symporter activity	MF	39	-0.106182	0.516913	0.000249422	0.00138408
1037	GO:0000267	cell fraction	CC	165	-0.0612252	0.683526	0.000240835	0.00134097
463	GO:0006793	phosphorus metabolic process	BP	261	-0.050791	0.729317	0.000229904	0.00128888
464	GO:0006796	phosphate metabolic process	BP	261	-0.050791	0.729317	0.000229904	0.00128888
361	GO:0046942	carboxylic acid transport	BP	62	-0.0909402	0.568271	0.000196431	0.00112433
360	GO:0015849	organic acid transport	BP	63	-0.0912254	0.567264	0.000165388	0.00095331
411	GO:0007242	intracellular signaling cascade	BP	216	-0.0564958	0.703914	0.000145549	0.000847913
273	GO:0000003	reproduction	BP	320	-0.0480941	0.741644	0.000141244	0.000825775
1174	GO:0000407	pre-autophagosomal structure	CC	14	-0.152574	0.387441	0.000138293	0.000811418
1177	GO:0000329	membrane of vacuole with cell cycle-correlated morphology	CC	72	-0.0876611	0.57997	0.000136451	0.00080349
229	GO:0005996	monosaccharide metabolic process	BP	118	-0.072458	0.637438	0.000135699	0.000801946
1104	GO:0044440	endosomal part	CC	69	-0.0896653	0.572791	0.000119741	0.000715386
1625	GO:0005353	fructose transmembrane transporter activity	MF	11	-0.165476	0.35759	0.000114551	0.000689411
1626	GO:0015578	mannose transmembrane transporter activity	MF	11	-0.165476	0.35759	0.000114551	0.000689411
622	GO:0009065	glutamine family amino acid catabolic process	BP	10	-0.170357	0.346906	0.000113641	0.000688999
409	GO:0006865	amino acid transport	BP	45	-0.105113	0.520361	0.000110373	0.000671676
45	GO:0044248	cellular catabolic process	BP	475	-0.0417138	0.771642	0.000100402	0.000613275
1038	GO:0005624	membrane fraction	CC	129	-0.0717886	0.640095	8.34863e-05	0.000517191
1497	GO:0015293	symporter activity	MF	45	-0.106933	0.514506	7.60429e-05	0.000473317
1376	GO:0016820	hydrolase activity, acting on acid anhydrides, catalyzing transmembrane movement of substances	MF	63	-0.095289	0.553118	6.81888e-05	0.00042605
1380	GO:0042626	ATPase activity, coupled to transmembrane movement of substances	MF	63	-0.095289	0.553118	6.81888e-05	0.00042605
1618	GO:0005355	glucose transmembrane transporter activity	MF	14	-0.157027	0.376868	6.76827e-05	0.00042605
1103	GO:0010008	endosome membrane	CC	63	-0.0954788	0.552466	6.53202e-05	0.000412854
1102	GO:0005768	endosome	CC	112	-0.0775436	0.617607	5.42865e-05	0.000345786
1613	GO:0015295	solute:hydrogen symporter activity	MF	34	-0.120756	0.472153	4.13845e-05	0.000265672
1323	GO:0003700	transcription factor activity	MF	138	-0.0725439	0.637098	3.97785e-05	0.000256368
1379	GO:0043492	ATPase activity, coupled to movement of substances	MF	67	-0.0962564	0.549803	3.29072e-05	0.000216523
1432	GO:0004674	protein serine/threonine kinase activity	MF	129	-0.0751439	0.626886	3.30671e-05	0.000216523
1614	GO:0051119	sugar transmembrane transporter activity	MF	33	-0.123719	0.46354	2.8719e-05	0.00019189
1617	GO:0005351	sugar:hydrogen symporter activity	MF	32	-0.125159	0.459408	2.76565e-05	0.000185548
31	GO:0015980	energy derivation by oxidation of organic compounds	BP	144	-0.0726569	0.636651	2.69738e-05	0.00018322
1385	GO:0005342	organic acid transmembrane transporter activity	MF	62	-0.10055	0.535327	2.26122e-05	0.000154879
1092	GO:0005774	vacuolar membrane	CC	148	-0.0728585	0.635853	2.00386e-05	0.00013841
1394	GO:0015171	amino acid transmembrane transporter activity	MF	35	-0.123714	0.463553	1.70968e-05	0.000118591
1403	GO:0015203	polyamine transmembrane transporter activity	MF	10	-0.184057	0.318593	1.33284e-05	9.3242e-05
1387	GO:0046943	carboxylic acid transmembrane transporter activity	MF	59	-0.10455	0.522183	1.3131e-05	9.22554e-05
1431	GO:0004672	protein kinase activity	MF	136	-0.0768277	0.620361	1.26526e-05	8.92768e-05
468	GO:0006468	protein amino acid phosphorylation	BP	138	-0.0764542	0.621802	1.24195e-05	8.80115e-05
1612	GO:0015144	carbohydrate transmembrane transporter activity	MF	35	-0.125204	0.45928	1.22445e-05	8.71492e-05
637	GO:0005984	disaccharide metabolic process	BP	20	-0.150366	0.392796	1.04684e-05	7.48334e-05
406	GO:0065008	regulation of biological quality	BP	296	-0.0570782	0.701371	9.59518e-06	6.88917e-05
638	GO:0005991	trehalose metabolic process	BP	10	-0.186517	0.313759	8.80125e-06	6.37507e-05
424	GO:0015846	polyamine transport	BP	12	-0.180299	0.326121	4.40681e-06	3.371e-05
30	GO:0006091	generation of precursor metabolites and energy	BP	178	-0.0723477	0.637875	4.22537e-06	3.24738e-05
1430	GO:0016773	phosphotransferase activity, alcohol group as acceptor	MF	191	-0.0712144	0.642383	3.11913e-06	2.42423e-05
1089	GO:0044437	vacuolar part	CC	155	-0.077576	0.617482	2.77475e-06	2.19433e-05
465	GO:0016310	phosphorylation	BP	198	-0.0712687	0.642167	2.10841e-06	1.71023e-05
911	GO:0008645	hexose transport	BP	21	-0.157681	0.375339	1.28339e-06	1.06024e-05
912	GO:0015749	monosaccharide transport	BP	21	-0.157681	0.375339	1.28339e-06	1.06024e-05
396	GO:0019725	cellular homeostasis	BP	142	-0.082612	0.598457	1.21605e-06	1.02086e-05
399	GO:0042592	homeostatic process	BP	146	-0.0832157	0.596216	7.16574e-07	6.2729e-06
233	GO:0016051	carbohydrate biosynthetic process	BP	94	-0.0993917	0.539194	4.33609e-07	3.83685e-06
408	GO:0015837	amine transport	BP	53	-0.121682	0.469443	3.65276e-07	3.24976e-06
1329	GO:0022892	substrate-specific transporter activity	MF	340	-0.0619581	0.68042	2.72828e-07	2.45395e-06
1428	GO:0016722	oxidoreductase activity, oxidizing metal ions	MF	11	-0.199562	0.289327	2.72547e-07	2.45395e-06
1393	GO:0005275	amine transmembrane transporter activity	MF	42	-0.133907	0.435101	1.70646e-07	1.56937e-06
910	GO:0008643	carbohydrate transport	BP	41	-0.136638	0.427777	1.02637e-07	9.71199e-07
377	GO:0007165	signal transduction	BP	295	-0.067637	0.656825	9.98821e-08	9.50622e-07
658	GO:0006825	copper ion transport	BP	15	-0.187234	0.312363	7.36256e-08	7.04825e-07
253	GO:0043687	post-translational protein modification	BP	488	-0.0564006	0.704331	6.42238e-08	6.25799e-07
66	GO:0005976	polysaccharide metabolic process	BP	68	-0.117581	0.481562	5.5391e-08	5.46235e-07
71	GO:0044264	cellular polysaccharide metabolic process	BP	68	-0.117581	0.481562	5.5391e-08	5.46235e-07
395	GO:0006873	cellular ion homeostasis	BP	116	-0.0989894	0.540543	3.31655e-08	3.3308e-07
405	GO:0055082	cellular chemical homeostasis	BP	116	-0.0989894	0.540543	3.31655e-08	3.3308e-07
675	GO:0000271	polysaccharide biosynthetic process	BP	47	-0.135122	0.431826	2.55461e-08	2.67296e-07
400	GO:0048878	chemical homeostasis	BP	120	-0.0991442	0.540024	1.9285e-08	2.07694e-07
401	GO:0050801	ion homeostasis	BP	120	-0.0991442	0.540024	1.9285e-08	2.07694e-07
393	GO:0034220	transmembrane ion transport	BP	14	-0.197025	0.293924	1.86149e-08	2.03151e-07
394	GO:0055085	transmembrane transport	BP	14	-0.197025	0.293924	1.86149e-08	2.03151e-07
397	GO:0030003	cellular cation homeostasis	BP	102	-0.10602	0.517434	1.29059e-08	1.46715e-07
686	GO:0033692	cellular polysaccharide biosynthetic process	BP	46	-0.138632	0.42251	1.07805e-08	1.25161e-07
404	GO:0055080	cation homeostasis	BP	106	-0.10592	0.517755	7.58198e-09	9.12625e-08
403	GO:0055072	iron ion homeostasis	BP	38	-0.149326	0.395344	5.2977e-09	6.47189e-08
407	GO:0006879	cellular iron ion homeostasis	BP	38	-0.149326	0.395344	5.2977e-09	6.47189e-08
347	GO:0007154	cell communication	BP	332	-0.0702823	0.646115	5.13059e-09	6.41128e-08
1266	GO:0005215	transporter activity	MF	410	-0.0656156	0.665128	3.26971e-09	4.21459e-08
1270	GO:0022804	active transmembrane transporter activity	MF	186	-0.0895627	0.573156	1.80059e-09	2.4563e-08
1483	GO:0005381	iron ion transmembrane transporter activity	MF	12	-0.218284	0.257547	1.34066e-09	1.85988e-08
398	GO:0030005	cellular di-, tri-valent inorganic cation homeostasis	BP	66	-0.129413	0.447424	1.08592e-09	1.55935e-08
402	GO:0055066	di-, tri-valent inorganic cation homeostasis	BP	66	-0.129413	0.447424	1.08592e-09	1.55935e-08
65	GO:0005975	carbohydrate metabolic process	BP	270	-0.0792378	0.611138	9.26535e-10	1.3915e-08
1097	GO:0000322	storage vacuole	CC	163	-0.0956796	0.551777	7.90466e-10	1.22075e-08
1098	GO:0000323	lytic vacuole	CC	163	-0.0956796	0.551777	7.90466e-10	1.22075e-08
1099	GO:0000324	vacuole, cell cycle-correlated morphology	CC	163	-0.0956796	0.551777	7.90466e-10	1.22075e-08
1063	GO:0005886	plasma membrane	CC	333	-0.0737491	0.632344	6.9009e-10	1.14109e-08
70	GO:0044262	cellular carbohydrate metabolic process	BP	227	-0.0866013	0.583802	3.05865e-10	5.50222e-09
1484	GO:0046915	transition metal ion transmembrane transporter activity	MF	32	-0.165982	0.356468	2.96343e-10	5.39014e-09
1383	GO:0022890	inorganic cation transmembrane transporter activity	MF	103	-0.114711	0.490227	2.74972e-10	5.05763e-09
1450	GO:0015082	di-, tri-valent inorganic cation transmembrane transporter activity	MF	39	-0.157928	0.374764	1.62975e-10	3.17607e-09
1382	GO:0015075	ion transmembrane transporter activity	MF	180	-0.0969114	0.547569	7.51396e-11	1.55701e-09
1088	GO:0005773	vacuole	CC	223	-0.0897955	0.572327	7.26193e-11	1.52408e-09
1451	GO:0046873	metal ion transmembrane transporter activity	MF	49	-0.150554	0.392337	4.31333e-11	9.41455e-10
362	GO:0006811	ion transport	BP	158	-0.104641	0.521887	1.42843e-11	3.20321e-10
902	GO:0009250	glucan biosynthetic process	BP	30	-0.178764	0.329247	9.80659e-12	2.29334e-10
1381	GO:0008324	cation transmembrane transporter activity	MF	152	-0.10718	0.513717	7.8134e-12	1.8537e-10
908	GO:0005978	glycogen biosynthetic process	BP	18	-0.210105	0.270978	6.96785e-12	1.67741e-10
68	GO:0006112	energy reserve metabolic process	BP	31	-0.178635	0.32951	5.31875e-12	1.29952e-10
72	GO:0005977	glycogen metabolic process	BP	31	-0.178635	0.32951	5.31875e-12	1.29952e-10
67	GO:0006073	glucan metabolic process	BP	46	-0.159228	0.371748	4.05541e-12	1.02134e-10
1384	GO:0022891	substrate-specific transmembrane transporter activity	MF	271	-0.0887068	0.576213	3.33608e-12	8.53306e-11
1271	GO:0022857	transmembrane transporter activity	MF	310	-0.0916357	0.56582	2.56771e-14	7.24714e-13
363	GO:0006812	cation transport	BP	130	-0.124534	0.461198	1.28206e-14	3.74773e-13
390	GO:0006826	iron ion transport	BP	33	-0.192844	0.301662	4.22936e-15	1.30631e-13
389	GO:0000041	transition metal ion transport	BP	59	-0.164246	0.360334	1.23517e-15	4.04395e-14
391	GO:0015674	di-, tri-valent inorganic cation transport	BP	48	-0.17731	0.332235	3.58489e-16	1.27575e-14
392	GO:0030001	metal ion transport	BP	84	-0.151154	0.390877	1.47322e-16	5.35925e-15

## Sheet: KEGG(Trans)
	KEGG.ID	KEGG.pathway	n.genes	coeff	odds.ratio	p.value	FDR
61	sce03010	Ribosome	130	0.255574	4.89538	1.39426e-20	9.20213e-19
58	sce03020	RNA polymerase	29	0.240617	4.46086	2.38209e-07	7.86088e-06
29	sce00230	Purine metabolism	89	0.129782	2.24016	3.1509e-06	5.19898e-05
24	sce00290	Valine, leucine and isoleucine biosynthesis	18	0.204685	3.56812	0.000207047	0.00151834
28	sce00240	Pyrimidine metabolism	70	0.111751	2.00269	0.000254891	0.00168228
37	sce04111	Cell cycle - yeast	109	-0.0793731	0.610625	0.00018711	0.00151834
34	sce00190	Oxidative phosphorylation	62	-0.100981	0.533894	9.12611e-05	0.000860462
39	sce04140	Regulation of autophagy	16	-0.165685	0.357127	2.89537e-05	0.000318491
57	sce04010	MAPK signaling pathway	55	-0.115785	0.486967	1.34082e-05	0.000176989
27	sce00500	Starch and sucrose metabolism	58	-0.127661	0.45232	8.18843e-07	1.80145e-05

## Sheet: Yeastract(Trans)
	TF	n.genes	coeff	odds.ratio	p.value	FDR
105	Sfp1p	485	0.315737	7.11484	2.46845e-98	3.80142e-96
100	Ifh1p	293	0.130433	2.24923	5.01477e-19	7.73221e-18
153	Fhl1p	273	0.109362	1.97317	1.59066e-13	1.44095e-12
145	Gcr1p	194	0.110081	1.982	8.86475e-11	6.82586e-10
16	Pho2p	116	0.117135	2.07082	1.81477e-08	9.63705e-08
65	Stb5p	332	0.0746679	1.59047	3.26145e-08	1.56958e-07
93	Bas1p	84	0.120962	2.12067	2.92193e-07	1.24994e-06
33	Gcn4p	477	0.0468445	1.33793	4.27435e-05	0.00013165
78	Cbf1p	306	0.0414616	1.29391	0.00298269	0.00765558
146	Rlm1p	116	-0.0572568	0.700593	0.00367217	0.0091212
101	Ecm22p	260	-0.0406379	0.776818	0.00357889	0.00903524
35	Gln3p	137	-0.0557727	0.707084	0.00227516	0.00593855
150	Haa1p	11	-0.145514	0.40482	0.00159202	0.00422709
108	Yox1p	439	-0.0370295	0.794435	0.000832016	0.0022479
91	Ash1p	97	-0.0745019	0.629393	0.000292949	0.00080561
94	Gat3p	98	-0.074487	0.629451	0.000274643	0.000769379
92	Dal80p	70	-0.0877628	0.579603	0.000149656	0.000443213
89	Hap4p	329	-0.0483381	0.74052	9.53255e-05	0.000287846
119	Rgm1p	56	-0.101312	0.532796	4.12189e-05	0.000129545
103	Pdr8p	17	-0.151499	0.390039	3.61671e-05	0.000116036
57	Mga1p	272	-0.0557351	0.707249	2.87455e-05	9.41875e-05
87	Phd1p	411	-0.047978	0.742179	1.98135e-05	6.63322e-05
68	Xbp1p	161	-0.0734013	0.633712	6.80262e-06	2.32801e-05
24	Upc2p	196	-0.0685163	0.653246	5.49887e-06	1.9456e-05
56	Rme1p	189	-0.0694792	0.649348	5.55885e-06	1.9456e-05
135	Cin5p	262	-0.0623001	0.678975	3.31467e-06	1.21538e-05
7	Tec1p	489	-0.0487377	0.738683	3.00532e-06	1.12883e-05
151	YPR015C	43	-0.125873	0.457374	1.18421e-06	4.79915e-06
30	Cad1p	366	-0.0576257	0.698988	7.83375e-07	3.26053e-06
44	Pdr1p	395	-0.0605028	0.686602	7.58522e-08	3.3375e-07
18	Nrg1p	316	-0.0672324	0.658479	4.07452e-08	1.84552e-07
136	Hms1p	163	-0.0866396	0.583663	3.91456e-08	1.82679e-07
32	Stp1p	172	-0.0857888	0.586758	2.68333e-08	1.33301e-07
152	Rox1p	321	-0.0682021	0.654522	2.00043e-08	1.02689e-07
66	Skn7p	339	-0.0670189	0.659353	1.76379e-08	9.63705e-08
25	Adr1p	287	-0.075206	0.626645	2.45936e-09	1.40275e-08
61	Stp2p	249	-0.0796879	0.609431	2.06214e-09	1.22142e-08
102	Hap1p	179	-0.0907903	0.5688	1.46376e-09	9.01675e-09
31	Yhp1p	295	-0.077804	0.616608	3.70679e-10	2.37853e-09
2	Pdr3p	207	-0.0889515	0.575337	3.29946e-10	2.2092e-09
15	Mbp1p	416	-0.0697521	0.648248	1.53867e-10	1.07707e-09
38	Swi4p	488	-0.0657201	0.664697	1.53153e-10	1.07707e-09
21	Ino2p	140	-0.105804	0.51813	6.19024e-11	5.01736e-10
70	Gat4p	122	-0.111932	0.498769	3.86314e-11	3.30513e-10
6	Nrg2p	141	-0.121696	0.469402	7.63463e-15	7.34833e-14
45	Mig1p	152	-0.122895	0.465919	5.32058e-16	5.46247e-15
148	Aft2p	181	-0.116126	0.485935	4.69142e-16	5.16056e-15
126	Sps18p	57	-0.168098	0.35181	4.35089e-16	5.15413e-15
75	Zap1p	112	-0.139038	0.421444	7.19768e-17	9.23702e-16
67	Cst6p	180	-0.121636	0.469579	1.2212e-17	1.70968e-16
83	Put3p	131	-0.139703	0.419706	5.02092e-19	7.73221e-18
121	Crz1p	253	-0.117541	0.481682	9.16025e-21	1.76335e-19
20	Gis1p	183	-0.152278	0.388156	2.22743e-28	5.71707e-27
113	Msn2p	483	-0.113077	0.495233	4.38443e-29	1.3504e-27
88	Msn4p	417	-0.129686	0.446663	2.55635e-34	1.96839e-32

## Sheet: GO(Prot)
	GO.ID	GO.term	Ontology	n.genes	coeff	odds.ratio	p.value	FDR
11	GO:0044249	cellular biosynthetic process	BP	260	1.34215	4191.93	1.07339e-12	5.40132e-09
21	GO:0006412	translation	BP	99	1.48276	10044.2	1.25956e-09	3.16906e-06
17	GO:0022613	ribonucleoprotein complex biogenesis and assembly	BP	83	1.46458	8971.47	1.07111e-08	1.79661e-05
6	GO:0010467	gene expression	BP	195	1.0684	764.847	2.56087e-08	2.57726e-05
19	GO:0042254	ribosome biogenesis and assembly	BP	65	1.55763	15995.9	2.14974e-08	2.57726e-05
3	GO:0009058	biosynthetic process	BP	320	0.924872	313.474	5.35707e-08	4.4928e-05
2522	GO:0005840	ribosome	CC	61	1.46876	9207.67	1.61706e-07	0.000101713
3181	GO:0003735	structural constituent of ribosome	MF	35	1.79146	68408.2	1.56882e-07	0.000101713
2524	GO:0030529	ribonucleoprotein complex	CC	88	1.24151	2242.84	4.12874e-07	0.000188871
3287	GO:0051540	metal cluster binding	MF	10	2.80494	3.71931e+07	4.08818e-07	0.000188871
3288	GO:0051536	iron-sulfur cluster binding	MF	10	2.80494	3.71931e+07	4.08818e-07	0.000188871
3292	GO:0005506	iron ion binding	MF	24	1.83409	89158.9	1.45535e-06	0.000610276
602	GO:0042273	ribosomal large subunit biogenesis and assembly	BP	15	2.07973	410332	2.57871e-06	0.000998161
3293	GO:0051539	4 iron, 4 sulfur cluster binding	MF	7	2.56713	8.48422e+06	6.00882e-06	0.00215974
1058	GO:0042257	ribosomal subunit assembly	BP	9	2.26612	1.30674e+06	1.00397e-05	0.00315749
1059	GO:0000027	ribosomal large subunit assembly and maintenance	BP	9	2.26612	1.30674e+06	1.00397e-05	0.00315749
22	GO:0042255	ribosome assembly	BP	11	2.10097	468233	1.21789e-05	0.00360495
3245	GO:0016874	ligase activity	MF	49	1.27836	2820.12	1.58753e-05	0.00420446
18	GO:0022618	protein-RNA complex assembly	BP	31	1.43456	7444.66	3.27853e-05	0.00785598
40	GO:0006950	response to stress	BP	108	-1.04462	0.00151565	2.10494e-05	0.00529604

## Sheet: KEGG(Prot)
	KEGG.ID	KEGG.pathway	n.genes	coeff	odds.ratio	p.value	FDR
941	sce03010	Ribosome	29	2.08898	434617	1.78718e-06	0.00185688

## Sheet: Yeastract(Prot)
	TF	n.genes	coeff	odds.ratio	p.value	FDR
115	Sfp1p	112	1.78141	64265.4	1.34022e-12	2.29178e-10
138	Rap1p	120	1.39421	5793.28	1.7172e-09	1.46821e-07
170	Fhl1p	52	1.84571	95836.1	3.53767e-09	2.01647e-07
110	Ifh1p	55	1.52098	12737.5	2.21123e-07	6.30201e-06
39	Gcn4p	153	0.98292	449.646	1.59397e-06	3.12489e-05
103	Bas1p	30	1.50331	11413	1.88399e-05	0.000268468
83	Dal81p	34	1.30006	3227.23	0.000113658	0.0012957
76	Cst6p	39	-1.19947	0.000578997	0.00113179	0.00967677
47	Rph1p	8	-2.18338	1.27975e-06	0.000945294	0.00850764
137	Sps18p	9	-2.1058	2.07259e-06	0.000912618	0.00850764
18	Mbp1p	61	-1.04291	0.00153187	0.000675849	0.00679824
22	Nrg1p	39	-1.33509	0.000249255	0.000306701	0.00327786
80	Gat4p	16	-2.18441	1.27158e-06	4.91562e-05	0.000600408
8	Nrg2p	27	-1.85772	9.68452e-06	2.21621e-05	0.000291517
24	Gis1p	34	-1.80913	1.30981e-05	7.099e-06	0.000110357
53	Aft1p	128	-1.11333	0.000988933	2.09424e-06	3.58114e-05
132	Crz1p	42	-1.79203	1.45664e-05	1.64468e-06	3.12489e-05
52	Mig1p	26	-2.40414	3.2457e-07	4.14596e-07	1.0128e-05
98	Msn4p	104	-1.37064	0.000199844	1.35429e-07	4.63168e-06
124	Msn2p	112	-1.38125	0.000187086	5.36783e-08	2.29475e-06
