# Supplementary material for: Nutrient control of eukaryote cell growth: a systems biology study in yeast
Source: BMC Biol. 2010 May 24;8:68. doi: 10.1186/1741-7007-8-68 (PMC2895586; doi:10.1186/1741-7007-8-68)
Supplement: Additional file 28 — GO, KEGG, Yeastract transcriptome/proteome analysis (growth rate phosphorus). Logistic regression results for growth rate up/down regulated genes/proteins in phosphorus limitation from the transcriptome (trans) and proteome (prot) data using GO, KEGG and Yeastract annotations. [file 1741-7007-8-68-S28.xls]

## Sheet: GO(Trans)
	GO.ID	GO.term	Ontology	n.genes	coeff	odds.ratio	p.value	FDR
19	GO:0042254	ribosome biogenesis and assembly	BP	350	0.376613	10.3865	1.06817e-93	1.74859e-90
17	GO:0022613	ribonucleoprotein complex biogenesis and assembly	BP	419	0.329458	7.74815	4.60755e-91	3.77128e-88
1100	GO:0005730	nucleolus	CC	226	0.363554	9.57683	5.85861e-69	3.19685e-66
457	GO:0016072	rRNA metabolic process	BP	206	0.332392	7.89071	1.05154e-58	4.30342e-56
706	GO:0006364	rRNA processing	BP	201	0.335823	8.06077	1.80314e-58	5.90349e-56
77	GO:0006396	RNA processing	BP	444	0.188982	3.23637	6.48345e-44	1.06134e-41
21	GO:0006412	translation	BP	377	0.181453	3.08843	1.19821e-36	1.40105e-34
1202	GO:0044452	nucleolar part	CC	105	0.321507	7.3746	1.17508e-35	1.28241e-33
1265	GO:0003735	structural constituent of ribosome	MF	204	0.222152	3.97723	8.87339e-33	9.07859e-31
1303	GO:0003723	RNA binding	MF	377	0.157221	2.65665	6.92128e-29	5.3953e-27
965	GO:0005840	ribosome	CC	296	0.174082	2.95014	1.07225e-28	7.9785e-27
473	GO:0042273	ribosomal large subunit biogenesis and assembly	BP	64	0.322253	7.40884	1.66118e-25	1.18233e-23
1203	GO:0032040	small subunit processome	CC	45	0.366564	9.75765	1.48553e-23	1.01325e-21
22	GO:0042255	ribosome assembly	BP	62	0.2885	6.00693	1.9959e-21	1.0891e-19
763	GO:0030490	maturation of SSU-rRNA	BP	48	0.316922	7.16742	1.27723e-20	6.7446e-19
758	GO:0000462	maturation of SSU-rRNA from tricistronic rRNA transcript (SSU-rRNA, 5.8S rRNA, LSU-rRNA)	BP	47	0.317912	7.21166	2.00964e-20	9.96903e-19
1264	GO:0005198	structural molecule activity	MF	335	0.132074	2.2723	1.26678e-19	6.09919e-18
18	GO:0022618	protein-RNA complex assembly	BP	137	0.193108	3.32041	2.24133e-19	1.0483e-17
741	GO:0042257	ribosomal subunit assembly	BP	52	0.290303	6.07463	3.04804e-19	1.38601e-17
742	GO:0000027	ribosomal large subunit assembly and maintenance	BP	41	0.309234	6.83303	4.94104e-18	2.12855e-16
759	GO:0000466	maturation of 5.8S rRNA from tricistronic rRNA transcript (SSU-rRNA, 5.8S rRNA, LSU-rRNA)	BP	34	0.303814	6.60672	1.1763e-15	4.27911e-14
757	GO:0000460	maturation of 5.8S rRNA	BP	36	0.290676	6.08873	3.14201e-15	1.11815e-13
1553	GO:0030515	snoRNA binding	MF	21	0.360658	9.40603	1.94884e-14	6.78778e-13
442	GO:0006399	tRNA metabolic process	BP	135	0.15846	2.67718	1.86132e-13	6.09397e-12
1548	GO:0019843	rRNA binding	MF	31	0.283417	5.82015	2.34289e-13	7.52023e-12
760	GO:0000469	cleavages during rRNA processing	BP	22	0.314686	7.06853	1.14135e-12	3.59304e-11
656	GO:0009451	RNA modification	BP	70	0.199025	3.4448	1.72468e-12	5.22833e-11
761	GO:0000478	endonucleolytic cleavages during rRNA processing	BP	20	0.310472	6.88582	8.89137e-12	2.42586e-10
762	GO:0000479	endonucleolytic cleavage of tricistronic rRNA transcript (SSU-rRNA, 5.8S rRNA, LSU-rRNA)	BP	20	0.310472	6.88582	8.89137e-12	2.42586e-10
764	GO:0000447	endonucleolytic cleavage in ITS1 to separate SSU-rRNA from 5.8S rRNA and LSU-rRNA from tricistronic rRNA transcript (SSU-rRNA, 5.8S rRNA, LSU-rRNA)	BP	20	0.310472	6.88582	8.89137e-12	2.42586e-10
20	GO:0065003	macromolecular complex assembly	BP	368	0.0915339	1.76623	2.73055e-11	7.32772e-10
765	GO:0000472	endonucleolytic cleavage to generate mature 5'-end of SSU-rRNA from (SSU-rRNA, 5.8S rRNA, LSU-rRNA)	BP	18	0.311364	6.92407	3.85317e-11	1.01736e-09
44	GO:0009112	nucleobase metabolic process	BP	43	0.222413	3.98368	7.42318e-11	1.8695e-09
875	GO:0000480	endonucleolytic cleavage in 5'-ETS of tricistronic rRNA transcript (SSU-rRNA, 5.8S rRNA, LSU-rRNA)	BP	17	0.312043	6.95338	8.00753e-11	1.98611e-09
1253	GO:0000428	DNA-directed RNA polymerase complex	CC	31	0.247439	4.65403	1.32301e-10	3.13878e-09
1254	GO:0030880	RNA polymerase complex	CC	31	0.247439	4.65403	1.32301e-10	3.13878e-09
1255	GO:0055029	nuclear DNA-directed RNA polymerase complex	CC	31	0.247439	4.65403	1.32301e-10	3.13878e-09
1236	GO:0030684	preribosome	CC	20	0.288653	6.01265	1.51721e-10	3.54811e-09
1237	GO:0030685	nucleolar preribosome	CC	18	0.299358	6.42627	1.65445e-10	3.81456e-09
41	GO:0006144	purine base metabolic process	BP	19	0.29273	6.16693	1.8209e-10	4.14001e-09
1634	GO:0003899	DNA-directed RNA polymerase activity	MF	34	0.22886	4.14655	9.54272e-10	2.05545e-08
1635	GO:0034062	RNA polymerase activity	MF	34	0.22886	4.14655	9.54272e-10	2.05545e-08
1298	GO:0008168	methyltransferase activity	MF	89	0.153167	2.59055	3.34038e-09	6.5882e-08
54	GO:0009126	purine nucleoside monophosphate metabolic process	BP	25	0.246134	4.61645	4.06216e-09	7.82324e-08
454	GO:0051168	nuclear export	BP	98	0.146378	2.48353	4.0149e-09	7.82324e-08
55	GO:0009127	purine nucleoside monophosphate biosynthetic process	BP	24	0.248872	4.69567	4.57622e-09	8.71077e-08
1208	GO:0005732	small nucleolar ribonucleoprotein complex	CC	19	0.268597	5.30806	5.10413e-09	9.60398e-08
59	GO:0009161	ribonucleoside monophosphate metabolic process	BP	25	0.244345	4.56542	5.43674e-09	1.01136e-07
61	GO:0009167	purine ribonucleoside monophosphate metabolic process	BP	24	0.24742	4.65349	5.77267e-09	1.04998e-07
1302	GO:0016741	transferase activity, transferring one-carbon groups	MF	91	0.149598	2.53373	5.74102e-09	1.04998e-07
58	GO:0009156	ribonucleoside monophosphate biosynthetic process	BP	24	0.247031	4.64227	6.14263e-09	1.105e-07
64	GO:0009168	purine ribonucleoside monophosphate biosynthetic process	BP	23	0.250318	4.73806	6.45378e-09	1.136e-07
971	GO:0033279	ribosomal subunit	CC	94	0.14696	2.49253	6.69058e-09	1.16516e-07
1257	GO:0005736	DNA-directed RNA polymerase I complex	CC	14	0.292061	6.14134	9.9977e-09	1.67002e-07
1545	GO:0008186	RNA-dependent ATPase activity	MF	27	0.233511	4.26815	1.14735e-08	1.87822e-07
1546	GO:0004004	ATP-dependent RNA helicase activity	MF	27	0.233511	4.26815	1.14735e-08	1.87822e-07
52	GO:0009123	nucleoside monophosphate metabolic process	BP	27	0.232917	4.25241	1.26701e-08	2.05356e-07
331	GO:0006730	one-carbon compound metabolic process	BP	64	0.168726	2.85356	1.39752e-08	2.24288e-07
53	GO:0009124	nucleoside monophosphate biosynthetic process	BP	26	0.235079	4.30993	1.46334e-08	2.32571e-07
532	GO:0000054	ribosome export from nucleus	BP	29	0.224797	4.04315	1.91726e-08	2.93323e-07
533	GO:0033750	ribosome localization	BP	29	0.224797	4.04315	1.91726e-08	2.93323e-07
534	GO:0033753	establishment of ribosome localization	BP	29	0.224797	4.04315	1.91726e-08	2.93323e-07
46	GO:0046483	heterocycle metabolic process	BP	94	0.142293	2.42127	2.1182e-08	3.18118e-07
655	GO:0008033	tRNA processing	BP	92	0.142345	2.42206	2.86234e-08	4.25968e-07
313	GO:0006188	IMP biosynthetic process	BP	14	0.281859	5.76408	3.4707e-08	5.0279e-07
314	GO:0046040	IMP metabolic process	BP	14	0.281859	5.76408	3.4707e-08	5.0279e-07
315	GO:0006189	'de novo' IMP biosynthetic process	BP	14	0.281859	5.76408	3.4707e-08	5.0279e-07
197	GO:0006913	nucleocytoplasmic transport	BP	125	0.123401	2.15306	3.89847e-08	5.54939e-07
203	GO:0051169	nuclear transport	BP	125	0.123401	2.15306	3.89847e-08	5.54939e-07
766	GO:0000154	rRNA modification	BP	16	0.265848	5.21813	5.99412e-08	8.25421e-07
1300	GO:0008173	RNA methyltransferase activity	MF	26	0.226399	4.0836	6.00031e-08	8.25421e-07
825	GO:0006360	transcription from RNA polymerase I promoter	BP	35	0.203851	3.54967	6.09902e-08	8.32008e-07
495	GO:0032259	methylation	BP	45	0.184808	3.15348	7.29526e-08	9.70922e-07
657	GO:0006400	tRNA modification	BP	53	0.17039	2.88322	1.34126e-07	1.75652e-06
729	GO:0043414	biopolymer methylation	BP	44	0.182388	3.10642	1.52529e-07	1.96606e-06
42	GO:0006725	aromatic compound metabolic process	BP	82	0.141039	2.40249	1.85848e-07	2.34026e-06
84	GO:0006807	nitrogen compound metabolic process	BP	285	0.0785241	1.62905	3.03801e-07	3.73927e-06
1301	GO:0008757	S-adenosylmethionine-dependent methyltransferase activity	MF	64	0.153752	2.6	3.13388e-07	3.82848e-06
915	GO:0001510	RNA methylation	BP	18	0.24377	4.54913	3.26324e-07	3.95699e-06
942	GO:0000470	maturation of LSU-rRNA	BP	14	0.258251	4.97749	6.72054e-07	8.03031e-06
943	GO:0000463	maturation of LSU-rRNA from tricistronic rRNA transcript (SSU-rRNA, 5.8S rRNA, LSU-rRNA)	BP	14	0.258251	4.97749	6.72054e-07	8.03031e-06
1456	GO:0003743	translation initiation factor activity	MF	37	0.18537	3.16451	7.25377e-07	8.60465e-06
1544	GO:0003724	RNA helicase activity	MF	41	0.176424	2.99339	1.00005e-06	1.15287e-05
889	GO:0042274	ribosomal small subunit biogenesis and assembly	BP	22	0.219663	3.9162	1.12746e-06	1.29066e-05
1256	GO:0005666	DNA-directed RNA polymerase III complex	CC	17	0.2351	4.31051	1.89094e-06	2.09154e-05
1417	GO:0016779	nucleotidyltransferase activity	MF	84	0.126505	2.19499	2.73377e-06	2.98346e-05
503	GO:0006413	translational initiation	BP	44	0.16501	2.78841	3.01529e-06	3.22616e-05
85	GO:0009308	amine metabolic process	BP	256	0.0743935	1.58776	3.75547e-06	3.96626e-05
916	GO:0030488	tRNA methylation	BP	15	0.237157	4.36597	4.7789e-06	4.74124e-05
443	GO:0043038	amino acid activation	BP	39	0.167942	2.83969	6.4634e-06	6.18747e-05
444	GO:0043039	tRNA aminoacylation	BP	39	0.167942	2.83969	6.4634e-06	6.18747e-05
1454	GO:0008135	translation factor activity, nucleic acid binding	MF	55	0.145928	2.4766	6.85071e-06	6.48244e-05
621	GO:0065002	intracellular protein transport across a membrane	BP	74	0.128016	2.2157	7.6242e-06	7.17288e-05
445	GO:0006418	tRNA aminoacylation for protein translation	BP	38	0.165946	2.80468	1.11179e-05	0.000100552
1425	GO:0016875	ligase activity, forming carbon-oxygen bonds	MF	39	0.164086	2.77244	1.14238e-05	0.00010219
1426	GO:0016876	ligase activity, forming aminoacyl-tRNA and related compounds	MF	39	0.164086	2.77244	1.14238e-05	0.00010219
1619	GO:0008175	tRNA methyltransferase activity	MF	16	0.222506	3.98599	1.58121e-05	0.000139916
1427	GO:0004812	aminoacyl-tRNA ligase activity	MF	38	0.161978	2.73636	1.95498e-05	0.000168437
956	GO:0000313	organellar ribosome	CC	80	0.117599	2.0768	2.22994e-05	0.000190125
964	GO:0005761	mitochondrial ribosome	CC	80	0.117599	2.0768	2.22994e-05	0.000190125
966	GO:0015935	small ribosomal subunit	CC	43	0.151203	2.55913	2.99273e-05	0.000247429
580	GO:0006417	regulation of translation	BP	64	0.12698	2.20149	3.44158e-05	0.000278905
988	GO:0015934	large ribosomal subunit	CC	51	0.138365	2.36289	4.3294e-05	0.000342378
458	GO:0016073	snRNA metabolic process	BP	13	0.228018	4.1249	4.53375e-05	0.000352522
1455	GO:0045182	translation regulator activity	MF	61	0.125364	2.17949	6.53414e-05	0.000497506
318	GO:0006547	histidine metabolic process	BP	16	0.209824	3.6839	6.67063e-05	0.000498622
319	GO:0009075	histidine family amino acid metabolic process	BP	16	0.209824	3.6839	6.67063e-05	0.000498622
320	GO:0009076	histidine family amino acid biosynthetic process	BP	16	0.209824	3.6839	6.67063e-05	0.000498622
330	GO:0000105	histidine biosynthetic process	BP	16	0.209824	3.6839	6.67063e-05	0.000498622
328	GO:0046112	nucleobase biosynthetic process	BP	23	0.184773	3.15281	6.93226e-05	0.000515823
91	GO:0009309	amine biosynthetic process	BP	143	0.0825393	1.67021	9.91431e-05	0.000718129
892	GO:0006791	sulfur utilization	BP	10	0.238774	4.41007	0.00010249	0.000729464
893	GO:0000103	sulfate assimilation	BP	10	0.238774	4.41007	0.00010249	0.000729464
87	GO:0006520	amino acid metabolic process	BP	233	0.0647593	1.49549	0.000109967	0.000779291
83	GO:0006519	amino acid and derivative metabolic process	BP	250	0.0624133	1.47384	0.000114632	0.00080885
92	GO:0044271	nitrogen compound biosynthetic process	BP	144	0.0811791	1.65615	0.000122211	0.000858624
200	GO:0017038	protein import	BP	110	0.0916812	1.76785	0.000135992	0.00093932
49	GO:0006163	purine nucleotide metabolic process	BP	55	0.125576	2.18235	0.000140529	0.000962534
1467	GO:0008565	protein transporter activity	MF	68	0.111382	1.99809	0.000211934	0.00139894
451	GO:0050657	nucleic acid transport	BP	90	0.0974066	1.83188	0.000227942	0.00146906
452	GO:0050658	RNA transport	BP	90	0.0974066	1.83188	0.000227942	0.00146906
455	GO:0051236	establishment of RNA localization	BP	90	0.0974066	1.83188	0.000227942	0.00146906
88	GO:0008652	amino acid biosynthetic process	BP	134	0.0802856	1.64698	0.00024143	0.00153782
60	GO:0009165	nucleotide biosynthetic process	BP	88	0.0977482	1.83577	0.000252828	0.00159799
963	GO:0005759	mitochondrial matrix	CC	199	0.0657301	1.50454	0.000270858	0.0016898
969	GO:0031980	mitochondrial lumen	CC	199	0.0657301	1.50454	0.000270858	0.0016898
1231	GO:0000176	nuclear exosome (RNase complex)	CC	13	0.210212	3.69281	0.000272515	0.0016898
448	GO:0006403	RNA localization	BP	99	0.0918361	1.76955	0.000279669	0.00171233
450	GO:0015931	nucleobase, nucleoside, nucleotide and nucleic acid transport	BP	105	0.0891523	1.74028	0.000286716	0.00174481
50	GO:0006164	purine nucleotide biosynthetic process	BP	53	0.121618	2.12934	0.00030408	0.00183682
453	GO:0051028	mRNA transport	BP	81	0.0998003	1.85934	0.000327641	0.00193628
1258	GO:0005665	DNA-directed RNA polymerase II, core complex	CC	12	0.211872	3.7311	0.000386829	0.00226157
1566	GO:0000175	3'-5'-exoribonuclease activity	MF	18	0.182784	3.11407	0.000463423	0.00266184
1230	GO:0000178	exosome (RNase complex)	CC	14	0.198531	3.43423	0.000503056	0.00285938
185	GO:0019438	aromatic compound biosynthetic process	BP	23	0.165913	2.80411	0.00051444	0.00291398
1563	GO:0004532	exoribonuclease activity	MF	24	0.163099	2.75549	0.000521291	0.0029426
1232	GO:0000177	cytoplasmic exosome (RNase complex)	CC	10	0.219298	3.90732	0.000599367	0.00333729
987	GO:0000315	organellar large ribosomal subunit	CC	44	0.125127	2.17627	0.000657429	0.00361145
989	GO:0005762	mitochondrial large ribosomal subunit	CC	44	0.125127	2.17627	0.000657429	0.00361145
1564	GO:0004540	ribonuclease activity	MF	59	0.109226	1.9715	0.000702703	0.00383441
1350	GO:0051539	4 iron, 4 sulfur cluster binding	MF	15	0.189994	3.25678	0.000713955	0.00387001
541	GO:0018193	peptidyl-amino acid modification	BP	32	0.141543	2.41002	0.00077934	0.00415563
1011	GO:0005654	nucleoplasm	CC	337	0.0466277	1.33612	0.000811345	0.00429829
449	GO:0006405	RNA export from nucleus	BP	74	0.0972271	1.82984	0.000815537	0.00430656
773	GO:0001522	pseudouridine synthesis	BP	12	0.199856	3.46263	0.00108006	0.00561286
1559	GO:0009982	pseudouridine synthase activity	MF	12	0.199856	3.46263	0.00108006	0.00561286
462	GO:0006406	mRNA export from nucleus	BP	64	0.101193	1.8755	0.00114424	0.0059089
620	GO:0006999	nuclear pore organization and biogenesis	BP	29	0.142762	2.42835	0.00120855	0.00622138
699	GO:0006383	transcription from RNA polymerase III promoter	BP	37	0.128797	2.22648	0.00121278	0.00622355
1565	GO:0016896	exoribonuclease activity, producing 5'-phosphomonoesters	MF	23	0.155383	2.62648	0.00135671	0.00685471
1486	GO:0016853	isomerase activity	MF	73	0.0925278	1.77717	0.00157661	0.00789268
1167	GO:0044453	nuclear membrane part	CC	71	0.0922368	1.77396	0.0018848	0.0093215
82	GO:0006082	organic acid metabolic process	BP	374	0.0408818	1.28925	0.00195384	0.00960489
86	GO:0019752	carboxylic acid metabolic process	BP	374	0.0408818	1.28925	0.00195384	0.00960489
554	GO:0046417	chorismate metabolic process	BP	17	0.16931	2.86394	0.00203065	0.0097412
555	GO:0009073	aromatic amino acid family biosynthetic process	BP	17	0.16931	2.86394	0.00203065	0.0097412
610	GO:0051029	rRNA transport	BP	26	0.143405	2.43806	0.00202129	0.0097412
613	GO:0006407	rRNA export from nucleus	BP	26	0.143405	2.43806	0.00202129	0.0097412
47	GO:0055086	nucleobase, nucleoside and nucleotide metabolic process	BP	163	0.0609323	1.46034	0.00210708	0.00994915
1171	GO:0046930	pore complex	CC	58	0.100362	1.86584	0.00211143	0.00994915
1172	GO:0005643	nuclear pore	CC	58	0.100362	1.86584	0.00211143	0.00994915
1195	GO:0044445	cytosolic part	CC	40	0.118772	2.092	0.00212726	0.00994915
1345	GO:0051540	metal cluster binding	MF	27	0.140565	2.39542	0.00213326	0.00994915
1346	GO:0051536	iron-sulfur cluster binding	MF	27	0.140565	2.39542	0.00213326	0.00994915
404	GO:0055080	cation homeostasis	BP	106	-0.0597636	0.689763	0.00212147	0.00994915
903	GO:0051273	beta-glucan metabolic process	BP	14	-0.116888	0.48364	0.00205844	0.00982412
121	GO:0048523	negative regulation of cellular process	BP	262	-0.0417901	0.771276	0.00201034	0.0097412
1080	GO:0031225	anchored to membrane	CC	42	-0.0838129	0.594007	0.00203512	0.0097412
357	GO:0006109	regulation of carbohydrate metabolic process	BP	34	-0.090002	0.571593	0.00198651	0.00969363
397	GO:0030003	cellular cation homeostasis	BP	102	-0.0609647	0.684634	0.00198965	0.00969363
1311	GO:0016564	transcription repressor activity	MF	49	-0.0797317	0.609265	0.00196372	0.00962458
1360	GO:0016831	carboxy-lyase activity	MF	22	-0.103461	0.525728	0.00184534	0.00915403
413	GO:0007265	Ras protein signal transduction	BP	68	-0.0717019	0.640441	0.00171846	0.00855051
406	GO:0065008	regulation of biological quality	BP	296	-0.0405003	0.777483	0.00161952	0.00808279
1498	GO:0015294	solute:cation symporter activity	MF	39	-0.0875985	0.580195	0.0015195	0.00763013
1092	GO:0005774	vacuolar membrane	CC	148	-0.0544017	0.713134	0.00133799	0.00678107
1338	GO:0004553	hydrolase activity, hydrolyzing O-glycosyl compounds	MF	42	-0.0863907	0.584567	0.00128901	0.00655312
1339	GO:0016798	hydrolase activity, acting on glycosyl bonds	MF	49	-0.0822977	0.599627	0.0012285	0.00627911
1393	GO:0005275	amine transmembrane transporter activity	MF	42	-0.0866414	0.583657	0.00123127	0.00627911
1324	GO:0003704	specific RNA polymerase II transcription factor activity	MF	50	-0.0822545	0.599788	0.00111307	0.00576612
1614	GO:0051119	sugar transmembrane transporter activity	MF	33	-0.0947086	0.555117	0.0010209	0.00533932
798	GO:0046365	monosaccharide catabolic process	BP	59	-0.0784278	0.614222	0.000963451	0.00505503
1617	GO:0005351	sugar:hydrogen symporter activity	MF	32	-0.0960208	0.550608	0.000950385	0.00500251
293	GO:0006897	endocytosis	BP	86	-0.0694005	0.649666	0.000797578	0.00423907
624	GO:0033554	cellular response to stress	BP	19	-0.113322	0.494477	0.000764206	0.00408825
1381	GO:0008324	cation transmembrane transporter activity	MF	152	-0.0560904	0.70569	0.000763979	0.00408825
1366	GO:0016301	kinase activity	MF	218	-0.0487438	0.738655	0.000739562	0.00398244
31	GO:0015980	energy derivation by oxidation of organic compounds	BP	144	-0.0574966	0.699549	0.000724111	0.00391211
411	GO:0007242	intracellular signaling cascade	BP	216	-0.0492203	0.736471	0.000679801	0.00372185
558	GO:0019439	aromatic compound catabolic process	BP	10	-0.135255	0.431471	0.000654279	0.00361145
30	GO:0006091	generation of precursor metabolites and energy	BP	178	-0.0533247	0.717923	0.000648668	0.00359956
152	GO:0000122	negative regulation of transcription from RNA polymerase II promoter	BP	66	-0.0777722	0.61673	0.000586192	0.00327507
1507	GO:0016298	lipase activity	MF	19	-0.114916	0.489605	0.000576459	0.00323172
35	GO:0042221	response to chemical stimulus	BP	409	-0.0386429	0.78651	0.000553634	0.00311443
270	GO:0010324	membrane invagination	BP	96	-0.0687266	0.652393	0.00049224	0.00280765
398	GO:0030005	cellular di-, tri-valent inorganic cation homeostasis	BP	66	-0.078976	0.612133	0.000450709	0.00259793
402	GO:0055066	di-, tri-valent inorganic cation homeostasis	BP	66	-0.078976	0.612133	0.000450709	0.00259793
441	GO:0050793	regulation of developmental process	BP	33	-0.0991171	0.540115	0.000442889	0.00257096
107	GO:0006357	regulation of transcription from RNA polymerase II promoter	BP	225	-0.050282	0.731628	0.000392392	0.00228593
476	GO:0042219	amino acid derivative catabolic process	BP	14	-0.127499	0.452778	0.000357418	0.00209711
1612	GO:0015144	carbohydrate transmembrane transporter activity	MF	35	-0.0984864	0.542236	0.000351138	0.00206767
477	GO:0042402	biogenic amine catabolic process	BP	10	-0.13954	0.420132	0.000316934	0.00187978
1497	GO:0015293	symporter activity	MF	45	-0.0915822	0.566008	0.000309646	0.00184997
356	GO:0051716	cellular response to stimulus	BP	33	-0.100935	0.534047	0.000306814	0.00184652
1484	GO:0046915	transition metal ion transmembrane transporter activity	MF	32	-0.10186	0.530987	0.000307941	0.00184652
1174	GO:0000407	pre-autophagosomal structure	CC	14	-0.128407	0.45023	0.000302735	0.00183547
623	GO:0009267	cellular response to starvation	BP	15	-0.12653	0.455513	0.000280333	0.00171233
625	GO:0042594	response to starvation	BP	15	-0.12653	0.455513	0.000280333	0.00171233
708	GO:0009272	fungal-type cell wall biogenesis	BP	22	-0.114173	0.491871	0.0002746	0.0016963
424	GO:0015846	polyamine transport	BP	12	-0.134159	0.434419	0.000272473	0.0016898
1306	GO:0030528	transcription regulator activity	MF	356	-0.042953	0.765722	0.000266376	0.00167714
687	GO:0043284	biopolymer biosynthetic process	BP	66	-0.0815847	0.60229	0.000248915	0.00157935
707	GO:0042546	cell wall biogenesis	BP	23	-0.113495	0.493946	0.000236858	0.00152054
1089	GO:0044437	vacuolar part	CC	155	-0.060148	0.688117	0.000227049	0.00146906
1615	GO:0015145	monosaccharide transmembrane transporter activity	MF	16	-0.125548	0.458299	0.000225117	0.00146906
1616	GO:0015149	hexose transmembrane transporter activity	MF	16	-0.125548	0.458299	0.000225117	0.00146906
363	GO:0006812	cation transport	BP	130	-0.0649637	0.667829	0.000188606	0.00124999
352	GO:0031668	cellular response to extracellular stimulus	BP	29	-0.107589	0.512413	0.000176181	0.00117259
353	GO:0031669	cellular response to nutrient levels	BP	29	-0.107589	0.512413	0.000176181	0.00117259
1384	GO:0022891	substrate-specific transmembrane transporter activity	MF	271	-0.0491159	0.736949	0.000176211	0.00117259
1552	GO:0008599	protein phosphatase type 1 regulator activity	MF	11	-0.140227	0.418343	0.000153925	0.00103693
1382	GO:0015075	ion transmembrane transporter activity	MF	180	-0.0581408	0.696755	0.000150984	0.00102133
393	GO:0034220	transmembrane ion transport	BP	14	-0.132359	0.439306	0.000142688	0.000969216
394	GO:0055085	transmembrane transport	BP	14	-0.132359	0.439306	0.000142688	0.000969216
1267	GO:0015291	secondary active transmembrane transporter activity	MF	80	-0.0788859	0.612476	0.000131219	0.000910195
639	GO:0016052	carbohydrate catabolic process	BP	76	-0.0804851	0.606419	0.000125068	0.000871221
640	GO:0044275	cellular carbohydrate catabolic process	BP	76	-0.0804851	0.606419	0.000125068	0.000871221
391	GO:0015674	di-, tri-valent inorganic cation transport	BP	48	-0.0945668	0.555606	0.000101749	0.000729464
1451	GO:0046873	metal ion transmembrane transporter activity	MF	49	-0.0939504	0.557739	0.000101771	0.000729464
1450	GO:0015082	di-, tri-valent inorganic cation transmembrane transporter activity	MF	39	-0.101518	0.532114	8.72355e-05	0.00063752
389	GO:0000041	transition metal ion transport	BP	59	-0.0891537	0.574615	8.61517e-05	0.000632423
723	GO:0022603	regulation of anatomical structure morphogenesis	BP	24	-0.11781	0.480877	7.08442e-05	0.000522396
724	GO:0022604	regulation of cell morphogenesis	BP	24	-0.11781	0.480877	7.08442e-05	0.000522396
872	GO:0008360	regulation of cell shape	BP	15	-0.134592	0.433251	5.59094e-05	0.000427681
1038	GO:0005624	membrane fraction	CC	129	-0.0696171	0.648792	5.1578e-05	0.0003964
1398	GO:0030234	enzyme regulator activity	MF	202	-0.0592617	0.691918	4.53013e-05	0.000352522
662	GO:0031505	fungal-type cell wall organization and biogenesis	BP	33	-0.109648	0.505897	4.36119e-05	0.000343234
1550	GO:0019208	phosphatase regulator activity	MF	22	-0.123304	0.464736	3.89398e-05	0.000309439
1551	GO:0019888	protein phosphatase regulator activity	MF	22	-0.123304	0.464736	3.89398e-05	0.000309439
231	GO:0006066	alcohol metabolic process	BP	203	-0.0596201	0.690378	3.85139e-05	0.000309055
465	GO:0016310	phosphorylation	BP	198	-0.0603314	0.687333	3.6639e-05	0.000295458
1037	GO:0000267	cell fraction	CC	165	-0.0648097	0.668468	3.42959e-05	0.000278905
294	GO:0006970	response to osmotic stress	BP	82	-0.0834264	0.595435	3.17423e-05	0.000259811
1447	GO:0035251	UDP-glucosyltransferase activity	MF	13	-0.142284	0.413028	3.13101e-05	0.000257561
1097	GO:0000322	storage vacuole	CC	163	-0.0656721	0.664895	2.83884e-05	0.000235898
1098	GO:0000323	lytic vacuole	CC	163	-0.0656721	0.664895	2.83884e-05	0.000235898
1099	GO:0000324	vacuole, cell cycle-correlated morphology	CC	163	-0.0656721	0.664895	2.83884e-05	0.000235898
630	GO:0006914	autophagy	BP	46	-0.101108	0.533474	2.71964e-05	0.000229487
1618	GO:0005355	glucose transmembrane transporter activity	MF	14	-0.140851	0.416723	2.41995e-05	0.000205257
1430	GO:0016773	phosphotransferase activity, alcohol group as acceptor	MF	191	-0.0629796	0.676114	1.93754e-05	0.000167818
525	GO:0007039	vacuolar protein catabolic process	BP	12	-0.147676	0.399417	1.81134e-05	0.000157721
338	GO:0006067	ethanol metabolic process	BP	11	-0.151224	0.390707	1.67172e-05	0.0001465
362	GO:0006811	ion transport	BP	158	-0.067997	0.655357	1.67352e-05	0.0001465
1271	GO:0022857	transmembrane transporter activity	MF	310	-0.0531549	0.718682	1.40589e-05	0.000125078
272	GO:0045229	external encapsulating structure organization and biogenesis	BP	229	-0.0603647	0.687191	1.0743e-05	9.77018e-05
296	GO:0007047	cell wall organization and biogenesis	BP	229	-0.0603647	0.687191	1.0743e-05	9.77018e-05
1625	GO:0005353	fructose transmembrane transporter activity	MF	11	-0.1543	0.383309	8.55691e-06	7.86947e-05
1626	GO:0015578	mannose transmembrane transporter activity	MF	11	-0.1543	0.383309	8.55691e-06	7.86947e-05
392	GO:0030001	metal ion transport	BP	84	-0.0873059	0.581251	8.03894e-06	7.47713e-05
234	GO:0019318	hexose metabolic process	BP	111	-0.0795441	0.609976	7.74228e-06	7.24235e-05
910	GO:0008643	carbohydrate transport	BP	41	-0.109868	0.505206	6.69446e-06	6.37142e-05
463	GO:0006793	phosphorus metabolic process	BP	261	-0.0591462	0.692414	5.37605e-06	5.26981e-05
464	GO:0006796	phosphate metabolic process	BP	261	-0.0591462	0.692414	5.37605e-06	5.26981e-05
1567	GO:0005199	structural constituent of cell wall	MF	11	-0.157	0.376931	4.68515e-06	4.67658e-05
1432	GO:0004674	protein serine/threonine kinase activity	MF	129	-0.0769945	0.619718	4.55607e-06	4.57563e-05
253	GO:0043687	post-translational protein modification	BP	488	-0.0470789	0.746338	4.29371e-06	4.38768e-05
349	GO:0009605	response to external stimulus	BP	32	-0.119526	0.475776	4.31531e-06	4.38768e-05
350	GO:0009991	response to extracellular stimulus	BP	32	-0.119526	0.475776	4.31531e-06	4.38768e-05
351	GO:0031667	response to nutrient levels	BP	32	-0.119526	0.475776	4.31531e-06	4.38768e-05
1528	GO:0004857	enzyme inhibitor activity	MF	23	-0.130697	0.443867	4.3135e-06	4.38768e-05
468	GO:0006468	protein amino acid phosphorylation	BP	138	-0.0762378	0.622639	3.11394e-06	3.31007e-05
1431	GO:0004672	protein kinase activity	MF	136	-0.0768573	0.620247	2.86537e-06	3.08592e-05
1270	GO:0022804	active transmembrane transporter activity	MF	186	-0.0688058	0.652071	2.76914e-06	3.00204e-05
229	GO:0005996	monosaccharide metabolic process	BP	118	-0.0811175	0.604041	2.50543e-06	2.75261e-05
638	GO:0005991	trehalose metabolic process	BP	10	-0.164769	0.359164	1.88642e-06	2.09154e-05
637	GO:0005984	disaccharide metabolic process	BP	20	-0.139362	0.420598	1.58198e-06	1.77377e-05
1323	GO:0003700	transcription factor activity	MF	138	-0.0783502	0.614519	1.41447e-06	1.59688e-05
230	GO:0006006	glucose metabolic process	BP	86	-0.0923239	0.563405	1.20642e-06	1.37147e-05
911	GO:0008645	hexose transport	BP	21	-0.139756	0.419569	8.81709e-07	1.02366e-05
912	GO:0015749	monosaccharide transport	BP	21	-0.139756	0.419569	8.81709e-07	1.02366e-05
271	GO:0009628	response to abiotic stimulus	BP	110	-0.0863794	0.584608	7.56044e-07	8.90392e-06
1088	GO:0005773	vacuole	CC	223	-0.069754	0.64824	2.6729e-07	3.3148e-06
377	GO:0007165	signal transduction	BP	295	-0.0634029	0.674338	2.18669e-07	2.73252e-06
66	GO:0005976	polysaccharide metabolic process	BP	68	-0.105034	0.520615	1.71517e-07	2.17654e-06
71	GO:0044264	cellular polysaccharide metabolic process	BP	68	-0.105034	0.520615	1.71517e-07	2.17654e-06
1076	GO:0030312	external encapsulating structure	CC	115	-0.0892972	0.574103	1.45855e-07	1.89496e-06
1077	GO:0005618	cell wall	CC	113	-0.0900684	0.571358	1.3176e-07	1.73944e-06
1079	GO:0009277	fungal-type cell wall	CC	86	-0.10003	0.537058	6.82613e-08	9.23501e-07
233	GO:0016051	carbohydrate biosynthetic process	BP	94	-0.100885	0.534214	1.53227e-08	2.41186e-07
675	GO:0000271	polysaccharide biosynthetic process	BP	47	-0.125718	0.457815	7.69095e-09	1.29795e-07
1078	GO:0005576	extracellular region	CC	90	-0.103909	0.524267	7.61099e-09	1.29783e-07
686	GO:0033692	cellular polysaccharide biosynthetic process	BP	46	-0.127041	0.454066	6.21767e-09	1.10634e-07
908	GO:0005978	glycogen biosynthetic process	BP	18	-0.165917	0.356612	2.44789e-09	4.88683e-08
68	GO:0006112	energy reserve metabolic process	BP	31	-0.144376	0.407693	2.18047e-09	4.51826e-08
72	GO:0005977	glycogen metabolic process	BP	31	-0.144376	0.407693	2.18047e-09	4.51826e-08
347	GO:0007154	cell communication	BP	332	-0.0714687	0.641369	5.12563e-10	1.13387e-08
902	GO:0009250	glucan biosynthetic process	BP	30	-0.15205	0.388707	2.2054e-10	4.94553e-09
67	GO:0006073	glucan metabolic process	BP	46	-0.138761	0.42217	5.82431e-11	1.48975e-09
70	GO:0044262	cellular carbohydrate metabolic process	BP	227	-0.0859393	0.586209	4.02253e-11	1.04522e-09
1063	GO:0005886	plasma membrane	CC	333	-0.0787014	0.613179	4.43034e-12	1.29508e-10
65	GO:0005975	carbohydrate metabolic process	BP	270	-0.085469	0.587925	2.35525e-12	7.01008e-11

## Sheet: KEGG(trans)
	KEGG.ID	KEGG.pathway	n.genes	coeff	odds.ratio	p.value	FDR
61	sce03010	Ribosome	130	0.295074	6.25744	1.12412e-21	7.41918e-20
29	sce00230	Purine metabolism	89	0.16736	2.82943	5.38337e-08	1.77651e-06
58	sce03020	RNA polymerase	29	0.267585	5.27478	1.64885e-07	2.7206e-06
28	sce00240	Pyrimidine metabolism	70	0.106267	1.93558	0.00121972	0.00894459
39	sce04140	Regulation of autophagy	16	-0.123044	0.465487	0.000603845	0.00498172
65	sce00010	Glycolysis / Gluconeogenesis	46	-0.0972489	0.546422	0.00022165	0.00208984
57	sce04010	MAPK signaling pathway	55	-0.0954078	0.55271	0.000124326	0.00136759
37	sce04111	Cell cycle - yeast	109	-0.0914871	0.566342	5.78991e-06	7.64268e-05
27	sce00500	Starch and sucrose metabolism	58	-0.126727	0.454955	1.35184e-07	2.7206e-06

## Sheet: Yeastract(Trans)
	TF	n.genes	coeff	odds.ratio	p.value	FDR
105	Sfp1p	485	0.288146	5.99372	1.44104e-86	2.2192e-84
100	Ifh1p	293	0.110546	1.98775	2.63969e-13	2.13954e-12
153	Fhl1p	273	0.105979	1.93212	1.01809e-11	6.38752e-11
145	Gcr1p	194	0.0852299	1.69837	2.56786e-06	8.41383e-06
92	Dal80p	70	0.124149	2.16309	2.05726e-05	5.97769e-05
41	Gat1p	130	0.065513	1.50251	0.00268859	0.00591489
34	Mig3p	11	-0.118694	0.478243	0.0042817	0.00915809
118	Hot1p	11	-0.120992	0.471461	0.00315322	0.00683938
23	Ume6p	231	-0.0430893	0.765074	0.0022225	0.00496037
98	Rfx1p	148	-0.0523847	0.72213	0.00186892	0.00423255
119	Rgm1p	56	-0.0760288	0.623448	0.00175659	0.00403754
103	Pdr8p	17	-0.1117	0.499488	0.00160363	0.00374181
53	Mig2p	39	-0.08932	0.574021	0.000979648	0.00232101
108	Yox1p	439	-0.0374857	0.792186	0.000477581	0.00116742
60	Rim101p	159	-0.0565738	0.703573	0.000439091	0.00109065
10	Mal33p	121	-0.0631051	0.675587	0.000410565	0.00103651
116	Mot3p	124	-0.0641729	0.671119	0.000266184	0.000683207
86	Rgt1p	40	-0.0956717	0.551804	0.000234248	0.000611427
102	Hap1p	179	-0.0567435	0.702831	0.000197545	0.000524516
104	Stp3p	19	-0.121208	0.470828	0.000151999	0.000410665
39	Spt2p	20	-0.125857	0.457421	3.86528e-05	0.000106295
138	Sfl1p	12	-0.144139	0.408294	3.39998e-05	9.51993e-05
43	Pho4p	197	-0.0613127	0.683154	2.13651e-05	6.093e-05
136	Hms1p	163	-0.0683945	0.65374	8.63892e-06	2.55845e-05
37	Flo8p	214	-0.0622299	0.679272	7.35383e-06	2.22057e-05
112	Mac1p	56	-0.0995754	0.538578	6.19546e-06	1.9082e-05
94	Gat3p	98	-0.0851335	0.589152	2.98244e-06	9.37339e-06
151	YPR015C	43	-0.110532	0.503128	2.86829e-06	9.20243e-06
24	Upc2p	196	-0.0673756	0.657893	2.19484e-06	7.34795e-06
89	Hap4p	329	-0.059042	0.692863	3.98265e-07	1.36295e-06
99	Swi6p	83	-0.096565	0.548749	2.92966e-07	1.02538e-06
135	Cin5p	262	-0.0661466	0.662937	1.59781e-07	5.85864e-07
56	Rme1p	189	-0.0763292	0.622286	6.62415e-08	2.4881e-07
57	Mga1p	272	-0.0674867	0.657439	5.1664e-08	1.98906e-07
137	Azf1p	97	-0.0962898	0.549689	4.98819e-08	1.96969e-07
146	Rlm1p	116	-0.0915838	0.566002	3.64176e-08	1.47587e-07
18	Nrg1p	316	-0.0658368	0.664215	1.80207e-08	7.50049e-08
30	Cad1p	366	-0.0629803	0.676111	1.30028e-08	5.7028e-08
150	Haa1p	11	-0.181304	0.324091	1.33312e-08	5.7028e-08
6	Nrg2p	141	-0.0936624	0.558738	8.79494e-10	3.98359e-09
31	Yhp1p	295	-0.0733324	0.633984	6.41421e-10	2.9933e-09
7	Tec1p	489	-0.0619174	0.680592	4.15349e-10	2.06334e-09
91	Ash1p	97	-0.107881	0.511483	2.88266e-10	1.47976e-09
148	Aft2p	181	-0.0915274	0.566201	4.71767e-11	2.50525e-10
21	Ino2p	140	-0.0996945	0.53818	4.2683e-11	2.34756e-10
83	Put3p	131	-0.102165	0.529982	3.56596e-11	2.03392e-10
68	Xbp1p	161	-0.0963143	0.549605	2.4141e-11	1.42989e-10
44	Pdr1p	395	-0.0722273	0.638353	1.03693e-11	6.38752e-11
87	Phd1p	411	-0.0717433	0.640276	7.21526e-12	4.83109e-11
75	Zap1p	112	-0.110512	0.50319	6.65465e-12	4.65825e-11
2	Pdr3p	207	-0.0928107	0.561703	1.91075e-12	1.40122e-11
152	Rox1p	321	-0.0823416	0.599463	3.89497e-13	2.99913e-12
32	Stp1p	172	-0.104355	0.522817	5.40147e-14	4.62126e-13
25	Adr1p	287	-0.0953024	0.553072	2.95857e-16	2.68012e-15
66	Skn7p	339	-0.0924688	0.562898	4.81364e-17	4.63313e-16
45	Mig1p	152	-0.125719	0.457814	6.14374e-19	6.30757e-18
70	Gat4p	122	-0.13655	0.428013	1.43717e-19	1.58088e-18
126	Sps18p	57	-0.178606	0.32957	2.88676e-21	3.4197e-20
15	Mbp1p	416	-0.0985908	0.541884	7.62786e-22	9.78908e-21
38	Swi4p	488	-0.0968377	0.54782	3.21245e-23	4.49743e-22
61	Stp2p	249	-0.120129	0.473996	2.35367e-23	3.62466e-22
113	Msn2p	483	-0.109396	0.506692	8.17445e-29	1.39874e-27
88	Msn4p	417	-0.116462	0.484922	1.05026e-29	2.02174e-28
20	Gis1p	183	-0.150571	0.392295	7.86181e-30	1.7296e-28
121	Crz1p	253	-0.137515	0.425452	2.56747e-30	7.15864e-29
67	Cst6p	180	-0.154973	0.38171	3.94427e-31	1.51854e-29

## Sheet: GO(Prot)
	GO.ID	GO.term	Ontology	n.genes	coeff	odds.ratio	p.value	FDR
6	GO:0010467	gene expression	BP	248	1.86893	110712	5.85967e-17	2.94858e-13
21	GO:0006412	translation	BP	119	2.29525	1.56604e+06	1.23118e-15	3.09765e-12
11	GO:0044249	cellular biosynthetic process	BP	298	1.57648	17983	2.13571e-14	3.5823e-11
17	GO:0022613	ribonucleoprotein complex biogenesis and assembly	BP	109	2.1768	750120	7.36144e-14	9.26069e-11
19	GO:0042254	ribosome biogenesis and assembly	BP	87	2.26732	1.31654e+06	6.89925e-13	6.9434e-10
2524	GO:0030529	ribonucleoprotein complex	CC	117	1.91727	149507	4.49177e-12	3.76709e-09
3181	GO:0003735	structural constituent of ribosome	MF	45	2.70495	1.99798e+07	5.41946e-11	3.89582e-08
2522	GO:0005840	ribosome	CC	81	1.9831	225075	2.95064e-10	1.85595e-07
3	GO:0009058	biosynthetic process	BP	365	1.12389	1079.81	1.88747e-09	9.49773e-07
4	GO:0009059	macromolecule biosynthetic process	BP	157	1.44978	8183.21	1.72626e-09	9.49773e-07
2667	GO:0005730	nucleolus	CC	44	2.35242	2.23414e+06	5.23048e-09	2.39271e-06
3220	GO:0003676	nucleic acid binding	MF	168	1.32816	3842.89	1.17746e-08	4.93748e-06
2569	GO:0031981	nuclear lumen	CC	84	1.60531	21512.1	8.84022e-08	3.42185e-05
3227	GO:0003723	RNA binding	MF	90	1.5383	14184.9	1.29477e-07	4.34354e-05
83	GO:0006396	RNA processing	BP	70	1.68922	36236.3	1.54084e-07	4.84594e-05
2531	GO:0043228	non-membrane-bound organelle	CC	205	1.0651	749.344	6.16564e-07	0.000172364
2534	GO:0043232	intracellular non-membrane-bound organelle	CC	205	1.0651	749.344	6.16564e-07	0.000172364
2527	GO:0032991	macromolecular complex	CC	389	0.867282	219.163	1.35427e-06	0.000358667
989	GO:0006364	rRNA processing	BP	45	1.77363	61230.8	2.59281e-06	0.000621287
573	GO:0016072	rRNA metabolic process	BP	46	1.74364	50820.4	3.01924e-06	0.000690583
41	GO:0006139	nucleobase, nucleoside, nucleotide and nucleic acid metabolic process	BP	282	0.864799	215.807	6.49101e-06	0.00142012
18	GO:0022618	protein-RNA complex assembly	BP	45	1.67285	32732.5	7.55328e-06	0.00158367
2563	GO:0044428	nuclear part	CC	137	1.07339	788.922	1.00916e-05	0.00203125
602	GO:0042273	ribosomal large subunit biogenesis and assembly	BP	22	2.18152	772443	1.27461e-05	0.00246686
86	GO:0016070	RNA metabolic process	BP	173	0.972071	420.329	1.3452e-05	0.00250653
3180	GO:0005198	structural molecule activity	MF	82	1.27101	2694.11	1.58203e-05	0.00274509
2833	GO:0044452	nucleolar part	CC	25	1.98663	230074	2.15275e-05	0.00361087
2525	GO:0031974	membrane-enclosed lumen	CC	166	0.904861	276.818	5.89789e-05	0.00899339
2535	GO:0043233	organelle lumen	CC	166	0.904861	276.818	5.89789e-05	0.00899339
2608	GO:0044448	cell cortex part	CC	28	-1.91655	6.71897e-06	8.01881e-05	0.00984163
426	GO:0009605	response to external stimulus	BP	7	-3.42872	5.5718e-10	7.69042e-05	0.00967455
427	GO:0009991	response to extracellular stimulus	BP	7	-3.42872	5.5718e-10	7.69042e-05	0.00967455
428	GO:0031667	response to nutrient levels	BP	7	-3.42872	5.5718e-10	7.69042e-05	0.00967455
2583	GO:0005856	cytoskeleton	CC	56	-1.45204	0.000120497	7.44119e-05	0.00967455
2585	GO:0015629	actin cytoskeleton	CC	32	-1.84451	1.05127e-05	6.29688e-05	0.00909009
2584	GO:0005938	cell cortex	CC	31	-1.92228	6.48357e-06	3.93648e-05	0.0063898
2586	GO:0044430	cytoskeletal part	CC	44	-1.76809	1.69035e-05	1.39473e-05	0.00250653

## Sheet: KEGG(Prot)
	KEGG.ID	KEGG.pathway	n.genes	coeff	odds.ratio	p.value	FDR
941	sce03010	Ribosome	38	2.83897	4.59511e+07	8.94036e-09	9.28903e-06

## Sheet: Yeastract(Prot)
	TF	n.genes	coeff	odds.ratio	p.value	FDR
115	Sfp1p	142	2.80586	3.74054e+07	1.7433e-21	2.98104e-19
138	Rap1p	140	1.36155	4729.02	4.6653e-08	1.99442e-06
170	Fhl1p	60	1.80345	73698.6	1.72613e-07	5.90336e-06
110	Ifh1p	68	1.61166	22377.5	6.80525e-07	1.66242e-05
103	Bas1p	30	1.57992	18372.5	0.000204682	0.00250005
158	Gcr1p	80	1.0109	535.037	0.000592942	0.00633707
76	Cst6p	41	-1.38128	0.000187049	0.000805466	0.00810204
38	Stp1p	29	-1.7305	2.13521e-05	0.000257032	0.00293017
24	Gis1p	34	-1.68529	2.82786e-05	0.000150633	0.0019814
167	YPR015C	11	-2.7905	2.94117e-08	6.25981e-05	0.000892022
53	Aft1p	135	-1.09392	0.00111566	1.81643e-05	0.000282373
3	Pdr3p	59	-1.59455	4.96992e-05	8.63281e-06	0.000147621
52	Mig1p	30	-2.15961	1.4835e-06	5.34186e-06	0.000101495
163	Aft2p	26	-2.43358	2.70295e-07	1.78335e-06	3.81191e-05
132	Crz1p	48	-1.98775	4.31627e-06	5.2305e-07	1.49069e-05
98	Msn4p	108	-1.60808	4.56911e-05	2.30464e-08	1.31365e-06
124	Msn2p	120	-1.56561	5.94946e-05	1.49011e-08	1.27405e-06
