# Supplementary material for: Nutrient control of eukaryote cell growth: a systems biology study in yeast
Source: BMC Biol. 2010 May 24;8:68. doi: 10.1186/1741-7007-8-68 (PMC2895586; doi:10.1186/1741-7007-8-68)
Supplement: Additional file 29 — GO, KEGG, Yeastract transcriptome/proteome analysis (growth rate sulphur). Logistic regression results for growth rate up/down regulated genes/proteins in sulphur limitation from the transcriptome (trans) and proteome (prot) data using GO, KEGG and Yeastract annotations. [file 1741-7007-8-68-S29.xls]

## Sheet: GO(Trans)
	GO.ID	GO.term	Ontology	n.genes	coeff	odds.ratio	p.value	FDR
19	GO:0042254	ribosome biogenesis and assembly	BP	350	0.353865	9.01719	6.73069e-82	1.10181e-78
17	GO:0022613	ribonucleoprotein complex biogenesis and assembly	BP	419	0.308137	6.78661	6.31329e-79	5.16743e-76
1100	GO:0005730	nucleolus	CC	226	0.323775	7.47929	2.65493e-56	1.44871e-53
457	GO:0016072	rRNA metabolic process	BP	206	0.291633	6.12503	3.03075e-47	7.31114e-45
706	GO:0006364	rRNA processing	BP	201	0.295404	6.27027	3.12633e-47	7.31114e-45
77	GO:0006396	RNA processing	BP	444	0.180361	3.06753	7.20115e-40	1.01262e-37
21	GO:0006412	translation	BP	377	0.175062	2.96816	2.55187e-34	2.61088e-32
1265	GO:0003735	structural constituent of ribosome	MF	204	0.213415	3.76705	3.15553e-31	3.03859e-29
1202	GO:0044452	nucleolar part	CC	105	0.261117	5.06695	7.24839e-28	5.93281e-26
965	GO:0005840	ribosome	CC	296	0.168145	2.84326	1.23789e-27	9.64965e-26
1303	GO:0003723	RNA binding	MF	377	0.135714	2.32428	3.75175e-23	2.67026e-21
1264	GO:0005198	structural molecule activity	MF	335	0.134756	2.31048	3.34609e-21	1.88881e-19
473	GO:0042273	ribosomal large subunit biogenesis and assembly	BP	64	0.230166	4.18033	6.02663e-18	2.81874e-16
1203	GO:0032040	small subunit processome	CC	45	0.240526	4.45835	5.98983e-16	2.58036e-14
22	GO:0042255	ribosome assembly	BP	62	0.207739	3.63647	3.21612e-15	1.25352e-13
763	GO:0030490	maturation of SSU-rRNA	BP	48	0.226691	4.09104	3.78408e-15	1.44059e-13
758	GO:0000462	maturation of SSU-rRNA from tricistronic rRNA transcript (SSU-rRNA, 5.8S rRNA, LSU-rRNA)	BP	47	0.226649	4.08996	5.49577e-15	2.04467e-13
18	GO:0022618	protein-RNA complex assembly	BP	137	0.151024	2.55629	1.39389e-14	5.07066e-13
741	GO:0042257	ribosomal subunit assembly	BP	52	0.195904	3.37861	8.1078e-13	2.82393e-11
742	GO:0000027	ribosomal large subunit assembly and maintenance	BP	41	0.200096	3.46779	8.12818e-12	2.71548e-10
971	GO:0033279	ribosomal subunit	CC	94	0.149994	2.53998	1.00269e-11	3.28282e-10
442	GO:0006399	tRNA metabolic process	BP	135	0.129562	2.23709	2.013e-11	6.46134e-10
44	GO:0009112	nucleobase metabolic process	BP	43	0.191026	3.27773	2.42231e-11	7.62562e-10
759	GO:0000466	maturation of 5.8S rRNA from tricistronic rRNA transcript (SSU-rRNA, 5.8S rRNA, LSU-rRNA)	BP	34	0.200157	3.46911	6.66733e-11	2.02119e-09
656	GO:0009451	RNA modification	BP	70	0.155536	2.62898	1.16227e-10	3.45934e-09
757	GO:0000460	maturation of 5.8S rRNA	BP	36	0.192631	3.31059	1.25345e-10	3.66409e-09
46	GO:0046483	heterocycle metabolic process	BP	94	0.137739	2.35371	2.61354e-10	7.50589e-09
20	GO:0065003	macromolecular complex assembly	BP	368	0.0797994	1.64201	1.00958e-09	2.80115e-08
1253	GO:0000428	DNA-directed RNA polymerase complex	CC	31	0.186679	3.19038	1.24954e-09	3.24682e-08
1254	GO:0030880	RNA polymerase complex	CC	31	0.186679	3.19038	1.24954e-09	3.24682e-08
1255	GO:0055029	nuclear DNA-directed RNA polymerase complex	CC	31	0.186679	3.19038	1.24954e-09	3.24682e-08
41	GO:0006144	purine base metabolic process	BP	19	0.215765	3.82246	1.46409e-09	3.74487e-08
1553	GO:0030515	snoRNA binding	MF	21	0.207446	3.62988	1.75997e-09	4.43242e-08
1634	GO:0003899	DNA-directed RNA polymerase activity	MF	34	0.175904	2.98372	3.00243e-09	7.2279e-08
1635	GO:0034062	RNA polymerase activity	MF	34	0.175904	2.98372	3.00243e-09	7.2279e-08
42	GO:0006725	aromatic compound metabolic process	BP	82	0.133869	2.29777	3.37703e-09	8.01187e-08
655	GO:0008033	tRNA processing	BP	92	0.128148	2.21752	4.13457e-09	9.53281e-08
760	GO:0000469	cleavages during rRNA processing	BP	22	0.191171	3.28068	8.7131e-09	1.90178e-07
1548	GO:0019843	rRNA binding	MF	31	0.1699	2.87445	1.53102e-08	3.1725e-07
761	GO:0000478	endonucleolytic cleavages during rRNA processing	BP	20	0.190188	3.2607	1.78048e-08	3.55445e-07
762	GO:0000479	endonucleolytic cleavage of tricistronic rRNA transcript (SSU-rRNA, 5.8S rRNA, LSU-rRNA)	BP	20	0.190188	3.2607	1.78048e-08	3.55445e-07
764	GO:0000447	endonucleolytic cleavage in ITS1 to separate SSU-rRNA from 5.8S rRNA and LSU-rRNA from tricistronic rRNA transcript (SSU-rRNA, 5.8S rRNA, LSU-rRNA)	BP	20	0.190188	3.2607	1.78048e-08	3.55445e-07
1236	GO:0030684	preribosome	CC	20	0.186034	3.17761	2.90328e-08	5.59138e-07
988	GO:0015934	large ribosomal subunit	CC	51	0.141988	2.41669	4.76481e-08	8.86364e-07
765	GO:0000472	endonucleolytic cleavage to generate mature 5'-end of SSU-rRNA from (SSU-rRNA, 5.8S rRNA, LSU-rRNA)	BP	18	0.184717	3.15171	6.10864e-08	1.12358e-06
657	GO:0006400	tRNA modification	BP	53	0.138677	2.36747	6.86413e-08	1.23479e-06
1237	GO:0030685	nucleolar preribosome	CC	18	0.182686	3.11218	7.75141e-08	1.37925e-06
875	GO:0000480	endonucleolytic cleavage in 5'-ETS of tricistronic rRNA transcript (SSU-rRNA, 5.8S rRNA, LSU-rRNA)	BP	17	0.183645	3.13078	9.32374e-08	1.64118e-06
956	GO:0000313	organellar ribosome	CC	80	0.121025	2.1215	1.02122e-07	1.75972e-06
964	GO:0005761	mitochondrial ribosome	CC	80	0.121025	2.1215	1.02122e-07	1.75972e-06
1257	GO:0005736	DNA-directed RNA polymerase I complex	CC	14	0.189294	3.24264	1.28982e-07	2.15452e-06
331	GO:0006730	one-carbon compound metabolic process	BP	64	0.127209	2.20462	1.7178e-07	2.78419e-06
1208	GO:0005732	small nucleolar ribonucleoprotein complex	CC	19	0.170841	2.89131	2.61295e-07	4.19352e-06
532	GO:0000054	ribosome export from nucleus	BP	29	0.154222	2.60759	2.87848e-07	4.40381e-06
533	GO:0033750	ribosome localization	BP	29	0.154222	2.60759	2.87848e-07	4.40381e-06
534	GO:0033753	establishment of ribosome localization	BP	29	0.154222	2.60759	2.87848e-07	4.40381e-06
825	GO:0006360	transcription from RNA polymerase I promoter	BP	35	0.147361	2.49876	2.80565e-07	4.40381e-06
1298	GO:0008168	methyltransferase activity	MF	89	0.112959	2.01778	2.87019e-07	4.40381e-06
729	GO:0043414	biopolymer methylation	BP	44	0.137121	2.3447	3.96566e-07	5.84845e-06
495	GO:0032259	methylation	BP	45	0.135435	2.32025	4.72364e-07	6.78298e-06
1456	GO:0003743	translation initiation factor activity	MF	37	0.142405	2.42297	4.80625e-07	6.8416e-06
1300	GO:0008173	RNA methyltransferase activity	MF	26	0.152648	2.58221	7.23729e-07	9.87287e-06
1302	GO:0016741	transferase activity, transferring one-carbon groups	MF	91	0.10812	1.958	8.01285e-07	1.0552e-05
1454	GO:0008135	translation factor activity, nucleic acid binding	MF	55	0.125734	2.1845	8.05739e-07	1.0552e-05
1417	GO:0016779	nucleotidyltransferase activity	MF	84	0.110248	1.98406	9.41938e-07	1.17706e-05
1256	GO:0005666	DNA-directed RNA polymerase III complex	CC	17	0.165287	2.79322	9.98732e-07	1.23858e-05
1301	GO:0008757	S-adenosylmethionine-dependent methyltransferase activity	MF	64	0.11684	2.06703	1.81038e-06	2.17911e-05
59	GO:0009161	ribonucleoside monophosphate metabolic process	BP	25	0.14851	2.51666	1.83214e-06	2.18921e-05
52	GO:0009123	nucleoside monophosphate metabolic process	BP	27	0.145224	2.46579	2.08516e-06	2.47348e-05
915	GO:0001510	RNA methylation	BP	18	0.158151	2.67205	2.19813e-06	2.57025e-05
454	GO:0051168	nuclear export	BP	98	0.101556	1.87973	2.22931e-06	2.58821e-05
966	GO:0015935	small ribosomal subunit	CC	43	0.128953	2.22865	2.41956e-06	2.78931e-05
58	GO:0009156	ribonucleoside monophosphate biosynthetic process	BP	24	0.147748	2.50476	2.63284e-06	2.99302e-05
54	GO:0009126	purine nucleoside monophosphate metabolic process	BP	25	0.14623	2.48125	2.72289e-06	3.07405e-05
987	GO:0000315	organellar large ribosomal subunit	CC	44	0.127371	2.20683	2.85714e-06	3.16023e-05
989	GO:0005762	mitochondrial large ribosomal subunit	CC	44	0.127371	2.20683	2.85714e-06	3.16023e-05
53	GO:0009124	nucleoside monophosphate biosynthetic process	BP	26	0.144374	2.4528	3.01883e-06	3.31666e-05
503	GO:0006413	translational initiation	BP	44	0.126906	2.20046	3.14272e-06	3.38462e-05
61	GO:0009167	purine ribonucleoside monophosphate metabolic process	BP	24	0.146552	2.48622	3.2401e-06	3.4667e-05
873	GO:0006817	phosphate transport	BP	11	0.16998	2.87588	3.83932e-06	3.99644e-05
55	GO:0009127	purine nucleoside monophosphate biosynthetic process	BP	24	0.145418	2.46876	3.95157e-06	4.06838e-05
1545	GO:0008186	RNA-dependent ATPase activity	MF	27	0.141399	2.40786	4.14282e-06	4.2123e-05
1546	GO:0004004	ATP-dependent RNA helicase activity	MF	27	0.141399	2.40786	4.14282e-06	4.2123e-05
313	GO:0006188	IMP biosynthetic process	BP	14	0.161781	2.73301	4.28205e-06	4.27422e-05
314	GO:0046040	IMP metabolic process	BP	14	0.161781	2.73301	4.28205e-06	4.27422e-05
315	GO:0006189	'de novo' IMP biosynthetic process	BP	14	0.161781	2.73301	4.28205e-06	4.27422e-05
916	GO:0030488	tRNA methylation	BP	15	0.159545	2.6953	4.35338e-06	4.31908e-05
64	GO:0009168	purine ribonucleoside monophosphate biosynthetic process	BP	23	0.145759	2.47399	4.71264e-06	4.64734e-05
889	GO:0042274	ribosomal small subunit biogenesis and assembly	BP	22	0.145272	2.46652	6.53984e-06	6.26065e-05
1619	GO:0008175	tRNA methyltransferase activity	MF	16	0.153609	2.59769	8.2308e-06	7.74357e-05
766	GO:0000154	rRNA modification	BP	16	0.153489	2.59574	8.39551e-06	7.80878e-05
84	GO:0006807	nitrogen compound metabolic process	BP	285	0.0642141	1.49043	8.75825e-06	8.10015e-05
197	GO:0006913	nucleocytoplasmic transport	BP	125	0.0877312	1.72498	1.02304e-05	9.20173e-05
203	GO:0051169	nuclear transport	BP	125	0.0877312	1.72498	1.02304e-05	9.20173e-05
942	GO:0000470	maturation of LSU-rRNA	BP	14	0.154871	2.61814	1.27982e-05	0.000109118
943	GO:0000463	maturation of LSU-rRNA from tricistronic rRNA transcript (SSU-rRNA, 5.8S rRNA, LSU-rRNA)	BP	14	0.154871	2.61814	1.27982e-05	0.000109118
1455	GO:0045182	translation regulator activity	MF	61	0.109559	1.97559	1.30493e-05	0.000110682
963	GO:0005759	mitochondrial matrix	CC	199	0.0700554	1.54553	2.88309e-05	0.000229107
969	GO:0031980	mitochondrial lumen	CC	199	0.0700554	1.54553	2.88309e-05	0.000229107
699	GO:0006383	transcription from RNA polymerase III promoter	BP	37	0.119102	2.09629	4.49248e-05	0.000342056
1544	GO:0003724	RNA helicase activity	MF	41	0.115003	2.04357	5.45407e-05	0.000411443
328	GO:0046112	nucleobase biosynthetic process	BP	23	0.131811	2.26858	5.7818e-05	0.000432183
318	GO:0006547	histidine metabolic process	BP	16	0.141348	2.4071	6.64363e-05	0.000485519
319	GO:0009075	histidine family amino acid metabolic process	BP	16	0.141348	2.4071	6.64363e-05	0.000485519
320	GO:0009076	histidine family amino acid biosynthetic process	BP	16	0.141348	2.4071	6.64363e-05	0.000485519
330	GO:0000105	histidine biosynthetic process	BP	16	0.141348	2.4071	6.64363e-05	0.000485519
580	GO:0006417	regulation of translation	BP	64	0.100084	1.86262	7.1513e-05	0.000515713
1258	GO:0005665	DNA-directed RNA polymerase II, core complex	CC	12	0.148944	2.52345	7.09667e-05	0.000515713
1345	GO:0051540	metal cluster binding	MF	27	0.124789	2.17171	8.92205e-05	0.000635017
1346	GO:0051536	iron-sulfur cluster binding	MF	27	0.124789	2.17171	8.92205e-05	0.000635017
85	GO:0009308	amine metabolic process	BP	256	0.0592254	1.44493	9.32778e-05	0.000655347
541	GO:0018193	peptidyl-amino acid modification	BP	32	0.118913	2.09383	0.000105779	0.000736717
49	GO:0006163	purine nucleotide metabolic process	BP	55	0.0998765	1.86022	0.000186251	0.0012547
775	GO:0006206	pyrimidine base metabolic process	BP	24	0.123821	2.15868	0.000194952	0.00130794
1011	GO:0005654	nucleoplasm	CC	337	0.0499641	1.36412	0.000214289	0.00142598
47	GO:0055086	nucleobase, nucleoside and nucleotide metabolic process	BP	163	0.0664613	1.51139	0.000286269	0.00184497
1564	GO:0004540	ribonuclease activity	MF	59	0.0948822	1.80337	0.000324506	0.00205103
1350	GO:0051539	4 iron, 4 sulfur cluster binding	MF	15	0.133574	2.29357	0.000340158	0.00213348
373	GO:0043681	protein import into mitochondrion	BP	39	0.1065	1.93839	0.000356202	0.00222558
185	GO:0019438	aromatic compound biosynthetic process	BP	23	0.121306	2.1252	0.000371643	0.00230447
1195	GO:0044445	cytosolic part	CC	40	0.105108	1.92169	0.000400466	0.00243703
60	GO:0009165	nucleotide biosynthetic process	BP	88	0.0817037	1.66156	0.000432027	0.00261937
621	GO:0065002	intracellular protein transport across a membrane	BP	74	0.0852769	1.69887	0.000566933	0.00330274
333	GO:0009116	nucleoside metabolic process	BP	26	0.115351	2.04799	0.000570063	0.0033092
1364	GO:0016763	transferase activity, transferring pentosyl groups	MF	16	0.128515	2.22259	0.000587776	0.00339996
200	GO:0017038	protein import	BP	110	0.0734158	1.57815	0.000636255	0.00365456
50	GO:0006164	purine nucleotide biosynthetic process	BP	53	0.0937976	1.79125	0.000697136	0.00396254
1251	GO:0000172	ribonuclease MRP complex	CC	10	0.139711	2.38273	0.000724685	0.00407666
1630	GO:0000171	ribonuclease MRP activity	MF	10	0.139711	2.38273	0.000724685	0.00407666
329	GO:0046148	pigment biosynthetic process	BP	23	0.115786	2.05354	0.000929101	0.005092
343	GO:0043101	purine salvage	BP	11	0.134816	2.31135	0.00105262	0.00568692
1299	GO:0008170	N-methyltransferase activity	MF	23	0.114927	2.04261	0.00106576	0.00572017
340	GO:0043094	metabolic compound salvage	BP	23	0.113827	2.02869	0.0012676	0.0067006
261	GO:0051656	establishment of organelle localization	BP	57	0.0880875	1.7288	0.00129249	0.00675979
443	GO:0043038	amino acid activation	BP	39	0.0987497	1.84724	0.00132725	0.0068669
444	GO:0043039	tRNA aminoacylation	BP	39	0.0987497	1.84724	0.00132725	0.0068669
1361	GO:0016645	oxidoreductase activity, acting on the CH-NH group of donors	MF	15	0.125096	2.17586	0.00132975	0.0068669
1356	GO:0019001	guanyl nucleotide binding	MF	93	0.073315	1.57716	0.00153533	0.00780541
1357	GO:0032561	guanyl ribonucleotide binding	MF	93	0.073315	1.57716	0.00153533	0.00780541
1359	GO:0005525	GTP binding	MF	93	0.073315	1.57716	0.00153533	0.00780541
542	GO:0018409	peptide or protein amino-terminal blocking	BP	15	0.124001	2.1611	0.00157129	0.00793888
543	GO:0031365	N-terminal protein amino acid modification	BP	15	0.124001	2.1611	0.00157129	0.00793888
957	GO:0000314	organellar small ribosomal subunit	CC	32	0.102953	1.89612	0.00164987	0.00820924
986	GO:0005763	mitochondrial small ribosomal subunit	CC	32	0.102953	1.89612	0.00164987	0.00820924
458	GO:0016073	snRNA metabolic process	BP	13	0.127284	2.20564	0.00169663	0.00839089
1231	GO:0000176	nuclear exosome (RNase complex)	CC	13	0.127249	2.20517	0.00170545	0.00840911
554	GO:0046417	chorismate metabolic process	BP	17	0.119979	2.10775	0.00173929	0.00847386
555	GO:0009073	aromatic amino acid family biosynthetic process	BP	17	0.119979	2.10775	0.00173929	0.00847386
158	GO:0051640	organelle localization	BP	86	0.0746041	1.58984	0.00178191	0.00865103
445	GO:0006418	tRNA aminoacylation for protein translation	BP	38	0.0970054	1.82732	0.00195842	0.00942922
1425	GO:0016875	ligase activity, forming carbon-oxygen bonds	MF	39	0.0960828	1.81687	0.00201631	0.00958112
1426	GO:0016876	ligase activity, forming aminoacyl-tRNA and related compounds	MF	39	0.0960828	1.81687	0.00201631	0.00958112
572	GO:0015698	inorganic anion transport	BP	20	0.114498	2.03717	0.00204841	0.00969148
571	GO:0006820	anion transport	BP	26	0.107147	1.9462	0.00210008	0.00987881
348	GO:0007584	response to nutrient	BP	17	-0.119782	0.475019	0.00201429	0.00958112
478	GO:0019794	nonprotein amino acid metabolic process	BP	10	-0.13978	0.419505	0.00201923	0.00958112
411	GO:0007242	intracellular signaling cascade	BP	216	-0.0472665	0.745468	0.00198105	0.0095102
1497	GO:0015293	symporter activity	MF	45	-0.0876975	0.579839	0.00181127	0.00874646
386	GO:0009966	regulation of signal transduction	BP	70	-0.0747252	0.62852	0.00178622	0.00865103
294	GO:0006970	response to osmotic stress	BP	82	-0.0705379	0.64509	0.00173089	0.00847386
797	GO:0046164	alcohol catabolic process	BP	64	-0.0774821	0.617843	0.00172082	0.00845939
708	GO:0009272	fungal-type cell wall biogenesis	BP	22	-0.111807	0.499156	0.00169628	0.00839089
707	GO:0042546	cell wall biogenesis	BP	23	-0.110524	0.503152	0.00163024	0.00816119
1366	GO:0016301	kinase activity	MF	218	-0.0478969	0.742553	0.00162156	0.00814263
798	GO:0046365	monosaccharide catabolic process	BP	59	-0.080323	0.607031	0.00158315	0.00797418
31	GO:0015980	energy derivation by oxidation of organic compounds	BP	144	-0.057367	0.700113	0.00142353	0.00730509
1507	GO:0016298	lipase activity	MF	19	-0.118382	0.47917	0.0013932	0.00717189
552	GO:0006623	protein targeting to vacuole	BP	63	-0.0794049	0.610504	0.00132499	0.0068669
1311	GO:0016564	transcription repressor activity	MF	49	-0.0871854	0.581687	0.00127094	0.0067006
1550	GO:0019208	phosphatase regulator activity	MF	22	-0.113733	0.493217	0.00127708	0.0067006
1551	GO:0019888	protein phosphatase regulator activity	MF	22	-0.113733	0.493217	0.00127708	0.0067006
1381	GO:0008324	cation transmembrane transporter activity	MF	152	-0.0568832	0.702221	0.00119843	0.00639035
505	GO:0016042	lipid catabolic process	BP	41	-0.0935257	0.559213	0.00112203	0.0060025
271	GO:0009628	response to abiotic stimulus	BP	110	-0.0652742	0.666541	0.00106195	0.00571848
662	GO:0031505	fungal-type cell wall organization and biogenesis	BP	33	-0.101482	0.532234	0.000974768	0.00531898
950	GO:0009228	thiamin biosynthetic process	BP	14	-0.132525	0.438853	0.000925207	0.005092
1360	GO:0016831	carboxy-lyase activity	MF	22	-0.115804	0.486911	0.000930059	0.005092
349	GO:0009605	response to external stimulus	BP	32	-0.103144	0.526767	0.00087833	0.00485752
350	GO:0009991	response to extracellular stimulus	BP	32	-0.103144	0.526767	0.00087833	0.00485752
351	GO:0031667	response to nutrient levels	BP	32	-0.103144	0.526767	0.00087833	0.00485752
921	GO:0006098	pentose-phosphate shunt	BP	15	-0.130463	0.444512	0.000851844	0.00475928
1552	GO:0008599	protein phosphatase type 1 regulator activity	MF	11	-0.143436	0.410082	0.000742999	0.00416538
919	GO:0006739	NADP metabolic process	BP	21	-0.119198	0.476748	0.000708439	0.00401286
1448	GO:0046527	glucosyltransferase activity	MF	16	-0.129901	0.446068	0.00063998	0.0036631
587	GO:0001403	invasive growth in response to glucose limitation	BP	45	-0.0938227	0.558181	0.000628615	0.00362339
1324	GO:0003704	specific RNA polymerase II transcription factor activity	MF	50	-0.0913196	0.566932	0.000535671	0.00313176
1403	GO:0015203	polyamine transmembrane transporter activity	MF	10	-0.150242	0.393098	0.000482001	0.00282809
1379	GO:0043492	ATPase activity, coupled to movement of substances	MF	67	-0.083011	0.596975	0.000466018	0.00274414
1295	GO:0048037	cofactor binding	MF	154	-0.0605256	0.686504	0.000463471	0.00273899
1613	GO:0015295	solute:hydrogen symporter activity	MF	34	-0.104927	0.52096	0.000450419	0.00268122
1329	GO:0022892	substrate-specific transporter activity	MF	340	-0.04402	0.760661	0.000444877	0.0026579
639	GO:0016052	carbohydrate catabolic process	BP	76	-0.0795452	0.609972	0.00044159	0.00264793
640	GO:0044275	cellular carbohydrate catabolic process	BP	76	-0.0795452	0.609972	0.00044159	0.00264793
107	GO:0006357	regulation of transcription from RNA polymerase II promoter	BP	225	-0.0521935	0.722988	0.000434765	0.00262624
1097	GO:0000322	storage vacuole	CC	163	-0.0598381	0.689444	0.000390524	0.0023854
1098	GO:0000323	lytic vacuole	CC	163	-0.0598381	0.689444	0.000390524	0.0023854
1099	GO:0000324	vacuole, cell cycle-correlated morphology	CC	163	-0.0598381	0.689444	0.000390524	0.0023854
558	GO:0019439	aromatic compound catabolic process	BP	10	-0.151812	0.389281	0.000380599	0.0023511
357	GO:0006109	regulation of carbohydrate metabolic process	BP	34	-0.106099	0.517179	0.000363249	0.00226098
1450	GO:0015082	di-, tri-valent inorganic cation transmembrane transporter activity	MF	39	-0.101907	0.530832	0.000333297	0.00209849
1376	GO:0016820	hydrolase activity, acting on acid anhydrides, catalyzing transmembrane movement of substances	MF	63	-0.0868475	0.58291	0.000309573	0.00196423
1380	GO:0042626	ATPase activity, coupled to transmembrane movement of substances	MF	63	-0.0868475	0.58291	0.000309573	0.00196423
1385	GO:0005342	organic acid transmembrane transporter activity	MF	62	-0.0874155	0.580856	0.00030471	0.00194848
406	GO:0065008	regulation of biological quality	BP	296	-0.0478538	0.742752	0.000299433	0.00192224
1615	GO:0015145	monosaccharide transmembrane transporter activity	MF	16	-0.134946	0.4323	0.000281844	0.00182363
1616	GO:0015149	hexose transmembrane transporter activity	MF	16	-0.134946	0.4323	0.000281844	0.00182363
1451	GO:0046873	metal ion transmembrane transporter activity	MF	49	-0.0955059	0.552373	0.000266675	0.00173923
658	GO:0006825	copper ion transport	BP	15	-0.138297	0.423391	0.000244069	0.00159816
396	GO:0019725	cellular homeostasis	BP	142	-0.0652923	0.666466	0.000228028	0.00150517
1382	GO:0015075	ion transmembrane transporter activity	MF	180	-0.0595986	0.69047	0.000220898	0.00146401
872	GO:0008360	regulation of cell shape	BP	15	-0.139229	0.420944	0.000207962	0.00138953
465	GO:0016310	phosphorylation	BP	198	-0.057991	0.697403	0.000185138	0.00125236
1387	GO:0046943	carboxylic acid transmembrane transporter activity	MF	59	-0.0916925	0.56562	0.000169567	0.00115179
35	GO:0042221	response to chemical stimulus	BP	409	-0.043787	0.761764	0.000153674	0.00104818
231	GO:0006066	alcohol metabolic process	BP	203	-0.0587586	0.694085	0.000124092	0.000849955
1306	GO:0030528	transcription regulator activity	MF	356	-0.0470274	0.746577	0.000118944	0.000818113
399	GO:0042592	homeostatic process	BP	146	-0.0672772	0.658295	0.000109989	0.000759711
525	GO:0007039	vacuolar protein catabolic process	BP	12	-0.152053	0.388698	0.00010621	0.000736717
1079	GO:0009277	fungal-type cell wall	CC	86	-0.0822377	0.59985	0.000103512	0.000724145
1617	GO:0005351	sugar:hydrogen symporter activity	MF	32	-0.115114	0.489003	9.32753e-05	0.000655347
1567	GO:0005199	structural constituent of cell wall	MF	11	-0.1566	0.37787	9.04723e-05	0.000641139
1078	GO:0005576	extracellular region	CC	90	-0.0815192	0.602535	8.84663e-05	0.000635017
1076	GO:0030312	external encapsulating structure	CC	115	-0.0752808	0.626353	7.1392e-05	0.000515713
1077	GO:0005618	cell wall	CC	113	-0.0762597	0.622554	6.25413e-05	0.000465364
1614	GO:0051119	sugar transmembrane transporter activity	MF	33	-0.116308	0.485386	5.71045e-05	0.000428808
253	GO:0043687	post-translational protein modification	BP	488	-0.0436714	0.762311	4.73609e-05	0.000358934
1430	GO:0016773	phosphotransferase activity, alcohol group as acceptor	MF	191	-0.0635468	0.673735	4.4039e-05	0.000336877
424	GO:0015846	polyamine transport	BP	12	-0.156918	0.377122	4.36408e-05	0.000335399
395	GO:0006873	cellular ion homeostasis	BP	116	-0.0771366	0.619171	3.98248e-05	0.000307515
405	GO:0055082	cellular chemical homeostasis	BP	116	-0.0771366	0.619171	3.98248e-05	0.000307515
1174	GO:0000407	pre-autophagosomal structure	CC	14	-0.151052	0.391124	3.90939e-05	0.000304746
409	GO:0006865	amino acid transport	BP	45	-0.107359	0.513147	3.65682e-05	0.000286422
1432	GO:0004674	protein serine/threonine kinase activity	MF	129	-0.0744497	0.629597	3.65535e-05	0.000286422
468	GO:0006468	protein amino acid phosphorylation	BP	138	-0.0733178	0.634041	2.94244e-05	0.000232695
1618	GO:0005355	glucose transmembrane transporter activity	MF	14	-0.152871	0.386727	2.72282e-05	0.000218493
1447	GO:0035251	UDP-glucosyltransferase activity	MF	13	-0.155998	0.379286	2.7094e-05	0.000218487
397	GO:0030003	cellular cation homeostasis	BP	102	-0.0822735	0.599717	2.67725e-05	0.000216963
1431	GO:0004672	protein kinase activity	MF	136	-0.0742851	0.630241	2.47903e-05	0.000201899
1088	GO:0005773	vacuole	CC	223	-0.0615548	0.682127	2.4388e-05	0.000199616
338	GO:0006067	ethanol metabolic process	BP	11	-0.164274	0.360271	2.18427e-05	0.000179681
1612	GO:0015144	carbohydrate transmembrane transporter activity	MF	35	-0.118803	0.477918	1.98534e-05	0.000164141
400	GO:0048878	chemical homeostasis	BP	120	-0.0789775	0.612128	1.74584e-05	0.000145073
401	GO:0050801	ion homeostasis	BP	120	-0.0789775	0.612128	1.74584e-05	0.000145073
1266	GO:0005215	transporter activity	MF	410	-0.0492887	0.736158	1.6977e-05	0.00014252
234	GO:0019318	hexose metabolic process	BP	111	-0.081594	0.602255	1.57506e-05	0.000132906
272	GO:0045229	external encapsulating structure organization and biogenesis	BP	229	-0.0629297	0.676324	1.19177e-05	0.00010268
296	GO:0007047	cell wall organization and biogenesis	BP	229	-0.0629297	0.676324	1.19177e-05	0.00010268
404	GO:0055080	cation homeostasis	BP	106	-0.0840725	0.593049	1.12836e-05	9.82512e-05
477	GO:0042402	biogenic amine catabolic process	BP	10	-0.171954	0.343479	1.11846e-05	9.79101e-05
476	GO:0042219	amino acid derivative catabolic process	BP	14	-0.157232	0.376389	1.10192e-05	9.7803e-05
1625	GO:0005353	fructose transmembrane transporter activity	MF	11	-0.167681	0.352724	1.11126e-05	9.7803e-05
1626	GO:0015578	mannose transmembrane transporter activity	MF	11	-0.167681	0.352724	1.11126e-05	9.7803e-05
377	GO:0007165	signal transduction	BP	295	-0.0574829	0.699609	9.95288e-06	9.05159e-05
66	GO:0005976	polysaccharide metabolic process	BP	68	-0.098798	0.541187	9.12502e-06	8.34506e-05
71	GO:0044264	cellular polysaccharide metabolic process	BP	68	-0.098798	0.541187	9.12502e-06	8.34506e-05
362	GO:0006811	ion transport	BP	158	-0.0735561	0.633103	8.32578e-06	7.78818e-05
229	GO:0005996	monosaccharide metabolic process	BP	118	-0.0819232	0.601024	8.16804e-06	7.72895e-05
1037	GO:0000267	cell fraction	CC	165	-0.0726952	0.636499	7.46171e-06	7.10163e-05
638	GO:0005991	trehalose metabolic process	BP	10	-0.174688	0.337694	6.46979e-06	6.23003e-05
911	GO:0008645	hexose transport	BP	21	-0.14295	0.411323	6.42477e-06	6.22328e-05
912	GO:0015749	monosaccharide transport	BP	21	-0.14295	0.411323	6.42477e-06	6.22328e-05
1038	GO:0005624	membrane fraction	CC	129	-0.0808709	0.604967	4.92026e-06	4.82304e-05
403	GO:0055072	iron ion homeostasis	BP	38	-0.122242	0.467814	3.85728e-06	3.99644e-05
407	GO:0006879	cellular iron ion homeostasis	BP	38	-0.122242	0.467814	3.85728e-06	3.99644e-05
637	GO:0005984	disaccharide metabolic process	BP	20	-0.14751	0.399829	3.43557e-06	3.6284e-05
1384	GO:0022891	substrate-specific transmembrane transporter activity	MF	271	-0.062124	0.679719	3.40424e-06	3.61867e-05
393	GO:0034220	transmembrane ion transport	BP	14	-0.163005	0.363123	3.0691e-06	3.32723e-05
394	GO:0055085	transmembrane transport	BP	14	-0.163005	0.363123	3.0691e-06	3.32723e-05
1428	GO:0016722	oxidoreductase activity, oxidizing metal ions	MF	11	-0.177191	0.33248	1.46852e-06	1.794e-05
230	GO:0006006	glucose metabolic process	BP	86	-0.0976975	0.544901	1.20898e-06	1.48805e-05
1394	GO:0015171	amino acid transmembrane transporter activity	MF	35	-0.130428	0.44461	9.26604e-07	1.16681e-05
910	GO:0008643	carbohydrate transport	BP	41	-0.124506	0.461277	9.18746e-07	1.16588e-05
1323	GO:0003700	transcription factor activity	MF	138	-0.0838278	0.593952	8.68887e-07	1.11122e-05
363	GO:0006812	cation transport	BP	130	-0.0858391	0.586574	8.02598e-07	1.0552e-05
68	GO:0006112	energy reserve metabolic process	BP	31	-0.135877	0.429806	7.40656e-07	9.93815e-06
72	GO:0005977	glycogen metabolic process	BP	31	-0.135877	0.429806	7.40656e-07	9.93815e-06
408	GO:0015837	amine transport	BP	53	-0.116214	0.48567	6.59254e-07	9.06889e-06
398	GO:0030005	cellular di-, tri-valent inorganic cation homeostasis	BP	66	-0.108937	0.508138	5.66784e-07	7.86293e-06
402	GO:0055066	di-, tri-valent inorganic cation homeostasis	BP	66	-0.108937	0.508138	5.66784e-07	7.86293e-06
675	GO:0000271	polysaccharide biosynthetic process	BP	47	-0.121178	0.470916	5.45838e-07	7.7029e-06
390	GO:0006826	iron ion transport	BP	33	-0.135012	0.432122	4.70193e-07	6.78298e-06
686	GO:0033692	cellular polysaccharide biosynthetic process	BP	46	-0.122616	0.466727	4.46171e-07	6.52127e-06
389	GO:0000041	transition metal ion transport	BP	59	-0.114196	0.491799	3.68057e-07	5.5276e-06
347	GO:0007154	cell communication	BP	332	-0.0627867	0.676925	2.98503e-07	4.52454e-06
233	GO:0016051	carbohydrate biosynthetic process	BP	94	-0.100456	0.535638	1.65029e-07	2.70153e-06
908	GO:0005978	glycogen biosynthetic process	BP	18	-0.165139	0.358341	1.0787e-07	1.82045e-06
1393	GO:0005275	amine transmembrane transporter activity	MF	42	-0.130588	0.444168	1.03456e-07	1.76414e-06
1270	GO:0022804	active transmembrane transporter activity	MF	186	-0.0814985	0.602612	6.34927e-08	1.15486e-06
902	GO:0009250	glucan biosynthetic process	BP	30	-0.147526	0.399789	3.13101e-08	5.95984e-07
67	GO:0006073	glucan metabolic process	BP	46	-0.131255	0.442329	2.51385e-08	4.89902e-07
1271	GO:0022857	transmembrane transporter activity	MF	310	-0.0698056	0.648032	2.08872e-08	4.11955e-07
392	GO:0030001	metal ion transport	BP	84	-0.111291	0.50076	1.10943e-08	2.32839e-07
391	GO:0015674	di-, tri-valent inorganic cation transport	BP	48	-0.134139	0.434473	4.80426e-09	1.07734e-07
70	GO:0044262	cellular carbohydrate metabolic process	BP	227	-0.0838596	0.593835	1.20633e-09	3.24682e-08
65	GO:0005975	carbohydrate metabolic process	BP	270	-0.0847038	0.590727	4.24602e-11	1.31146e-09
1063	GO:0005886	plasma membrane	CC	333	-0.0824315	0.599128	3.849e-12	1.31267e-10

## Sheet: KEGG(Trans)
	KEGG.ID	KEGG.pathway	n.genes	coeff	odds.ratio	p.value	FDR
61	sce03010	Ribosome	130	0.305102	6.65981	1.14169e-20	7.53514e-19
29	sce00230	Purine metabolism	89	0.183547	3.12887	2.69233e-09	8.88469e-08
58	sce03020	RNA polymerase	29	0.263223	5.1337	2.46621e-08	5.42567e-07
28	sce00240	Pyrimidine metabolism	70	0.141974	2.41648	1.05915e-05	0.000139808
56	sce00650	Butanoate metabolism	25	-0.114626	0.490486	0.00121481	0.00890859
57	sce04010	MAPK signaling pathway	55	-0.0975598	0.545367	0.00036371	0.00300061
65	sce00010	Glycolysis / Gluconeogenesis	46	-0.104446	0.522522	0.000297646	0.00280637
39	sce04140	Regulation of autophagy	16	-0.155979	0.379331	4.23765e-05	0.000466142
27	sce00500	Starch and sucrose metabolism	58	-0.126084	0.456775	1.61542e-06	2.66544e-05

## Sheet: Yeastract(Trans)
	TF	n.genes	coeff	odds.ratio	p.value	FDR
105	Sfp1p	485	0.283334	5.81716	3.3892e-78	5.21937e-76
100	Ifh1p	293	0.117165	2.07121	1.37553e-15	1.41221e-14
153	Fhl1p	273	0.100953	1.87271	9.65104e-12	7.82242e-11
92	Dal80p	70	0.123793	2.1583	1.72478e-07	8.56827e-07
145	Gcr1p	194	0.0696751	1.54188	3.84068e-05	0.000134424
35	Gln3p	137	0.0685398	1.53104	0.000499426	0.00153823
41	Gat1p	130	0.0674507	1.52071	0.000834047	0.00242346
65	Stb5p	332	0.044373	1.31753	0.00109719	0.00307214
28	Sum1p	104	0.0700604	1.54558	0.00157772	0.00418912
16	Pho2p	116	0.0652904	1.50043	0.00220455	0.00556558
103	Pdr8p	17	-0.116265	0.485517	0.00299475	0.0073205
138	Sfl1p	12	-0.133564	0.436028	0.00168583	0.00432696
116	Mot3p	124	-0.059992	0.688785	0.0016336	0.00426398
86	Rgt1p	40	-0.0919588	0.564685	0.00154099	0.00416337
23	Ume6p	231	-0.0472364	0.745608	0.00136726	0.00375997
119	Rgm1p	56	-0.0847904	0.590409	0.000873644	0.0024915
151	YPR015C	43	-0.0948872	0.554501	0.000622896	0.00184473
91	Ash1p	97	-0.070895	0.64366	0.000602996	0.00182081
39	Spt2p	20	-0.126086	0.456769	0.000274738	0.000881452
30	Cad1p	366	-0.0473463	0.745099	8.17549e-05	0.000267878
56	Rme1p	189	-0.0623997	0.678555	6.29776e-05	0.000210838
136	Hms1p	163	-0.0674638	0.657532	4.12482e-05	0.000141161
37	Flo8p	214	-0.0612183	0.683555	3.50126e-05	0.000125394
25	Adr1p	287	-0.0551254	0.709934	2.8387e-05	0.000104086
7	Tec1p	489	-0.0454777	0.753801	1.99221e-05	7.48294e-05
152	Rox1p	321	-0.0568094	0.702543	5.55448e-06	2.13847e-05
137	Azf1p	97	-0.0914775	0.566376	2.26185e-06	8.93142e-06
94	Gat3p	98	-0.0915625	0.566077	1.97701e-06	8.0121e-06
32	Stp1p	172	-0.0765733	0.621342	1.05583e-06	4.39455e-06
21	Ino2p	140	-0.0831505	0.596457	8.24413e-07	3.59586e-06
146	Rlm1p	116	-0.0917289	0.565492	2.84379e-07	1.28807e-06
44	Pdr1p	395	-0.0594409	0.691147	1.9079e-07	8.90355e-07
108	Yox1p	439	-0.0571287	0.701151	1.90455e-07	8.90355e-07
135	Cin5p	262	-0.0707286	0.644326	9.87951e-08	5.07148e-07
57	Mga1p	272	-0.0714465	0.641458	4.35378e-08	2.31201e-07
68	Xbp1p	161	-0.0879834	0.578809	2.01944e-08	1.15183e-07
24	Upc2p	196	-0.0840003	0.593315	8.23715e-09	4.87893e-08
87	Phd1p	411	-0.0651611	0.66701	4.93903e-09	3.04244e-08
150	Haa1p	11	-0.216344	0.260672	8.47999e-11	5.44132e-10
31	Yhp1p	295	-0.0817152	0.601801	4.37567e-11	2.9298e-10
2	Pdr3p	207	-0.0932808	0.560064	2.51602e-11	1.76122e-10
38	Swi4p	488	-0.0692514	0.650268	2.48426e-11	1.76122e-10
15	Mbp1p	416	-0.0742858	0.630239	1.23602e-11	9.51735e-11
66	Skn7p	339	-0.0827937	0.597781	1.68897e-12	1.44501e-11
148	Aft2p	181	-0.105135	0.520289	2.97223e-13	2.69249e-12
83	Put3p	131	-0.12471	0.460692	2.13351e-15	2.0535e-14
61	Stp2p	249	-0.103363	0.52605	7.54877e-16	8.30364e-15
70	Gat4p	122	-0.134545	0.433378	2.41285e-17	2.8583e-16
45	Mig1p	152	-0.130634	0.444041	9.7847e-19	1.2557e-17
113	Msn2p	483	-0.0955627	0.552178	1.14965e-20	1.60951e-19
75	Zap1p	112	-0.157471	0.375829	6.15063e-23	9.47197e-22
126	Sps18p	57	-0.204971	0.279762	5.29438e-26	9.05927e-25
88	Msn4p	417	-0.114317	0.491431	1.6182e-26	3.11503e-25
20	Gis1p	183	-0.155668	0.380065	1.21215e-29	3.11119e-28
121	Crz1p	253	-0.142408	0.412711	4.57283e-30	1.40843e-28
67	Cst6p	180	-0.166706	0.354867	2.98158e-33	1.53055e-31

## Sheet: GO(Prot)
	GO.ID	GO.term	Ontology	n.genes	coeff	odds.ratio	p.value	FDR
11	GO:0044249	cellular biosynthetic process	BP	274	1.39314	5755.11	3.23544e-13	1.62807e-09
6	GO:0010467	gene expression	BP	207	1.30028	3231.64	1.02596e-10	1.29066e-07
21	GO:0006412	translation	BP	104	1.68155	34549.3	6.93939e-11	1.29066e-07
2524	GO:0030529	ribonucleoprotein complex	CC	91	1.75563	54750.9	9.71387e-11	1.29066e-07
19	GO:0042254	ribosome biogenesis and assembly	BP	67	1.94669	179496	2.00102e-10	2.01383e-07
17	GO:0022613	ribonucleoprotein complex biogenesis and assembly	BP	86	1.74416	50985.8	2.66364e-10	2.23391e-07
2522	GO:0005840	ribosome	CC	65	1.84784	97109.8	1.66384e-09	1.04656e-06
3181	GO:0003735	structural constituent of ribosome	MF	37	2.34594	2.1459e+06	1.63916e-09	1.04656e-06
3	GO:0009058	biosynthetic process	BP	328	0.964083	399.973	3.00558e-08	1.57141e-05
3227	GO:0003723	RNA binding	MF	67	1.655	29295.7	3.12282e-08	1.57141e-05
3220	GO:0003676	nucleic acid binding	MF	139	1.19583	1688.53	9.32246e-08	4.2646e-05
602	GO:0042273	ribosomal large subunit biogenesis and assembly	BP	15	2.6559	1.47296e+07	1.65434e-06	0.000633761
83	GO:0006396	RNA processing	BP	49	1.54733	15003.6	3.91219e-06	0.00131241
91	GO:0006807	nitrogen compound metabolic process	BP	136	1.0166	554.319	4.95306e-06	0.00155774
213	GO:0006541	glutamine metabolic process	BP	14	2.56912	8.58964e+06	5.84647e-06	0.00173055
42	GO:0006144	purine base metabolic process	BP	11	2.86005	5.23839e+07	6.20119e-06	0.00173358
62	GO:0009156	ribonucleoside monophosphate biosynthetic process	BP	17	2.28513	1.47057e+06	1.10806e-05	0.00255118
573	GO:0016072	rRNA metabolic process	BP	35	1.69065	36559.9	1.10931e-05	0.00255118
989	GO:0006364	rRNA processing	BP	34	1.71061	41388	1.11538e-05	0.00255118
92	GO:0009308	amine metabolic process	BP	134	0.978432	437.278	1.17078e-05	0.00256147
69	GO:0009168	purine ribonucleoside monophosphate biosynthetic process	BP	16	2.31076	1.72448e+06	1.46211e-05	0.00277613
2531	GO:0043228	non-membrane-bound organelle	CC	170	0.886661	247.213	1.44148e-05	0.00277613
2534	GO:0043232	intracellular non-membrane-bound organelle	CC	170	0.886661	247.213	1.44148e-05	0.00277613
2667	GO:0005730	nucleolus	CC	26	1.88401	121589	1.48957e-05	0.00277613
59	GO:0009127	purine nucleoside monophosphate biosynthetic process	BP	17	2.22769	1.02909e+06	1.7959e-05	0.00322749
63	GO:0009161	ribonucleoside monophosphate metabolic process	BP	18	2.14279	607178	2.36651e-05	0.00384138
57	GO:0009124	nucleoside monophosphate biosynthetic process	BP	19	2.08523	424591	2.57753e-05	0.00405317
46	GO:0009112	nucleobase metabolic process	BP	22	1.94539	178058	3.00757e-05	0.00458609
65	GO:0009167	purine ribonucleoside monophosphate metabolic process	BP	17	2.15938	673122	3.17854e-05	0.00470423
58	GO:0009126	purine nucleoside monophosphate metabolic process	BP	18	2.08815	432367	3.77912e-05	0.0054333
4	GO:0009059	macromolecule biosynthetic process	BP	137	0.905676	278.222	4.01323e-05	0.0056096
50	GO:0046483	heterocycle metabolic process	BP	34	1.58861	19391.8	4.45787e-05	0.00566339
94	GO:0006520	amino acid metabolic process	BP	129	0.916314	297.238	4.84681e-05	0.00594857
56	GO:0009123	nucleoside monophosphate metabolic process	BP	20	1.96479	200872	5.10743e-05	0.00603809
90	GO:0006519	amino acid and derivative metabolic process	BP	133	0.902236	272.338	5.15974e-05	0.00603809
3245	GO:0016874	ligase activity	MF	48	1.36155	4729.13	5.36462e-05	0.00613517
89	GO:0006082	organic acid metabolic process	BP	174	0.801381	145.514	7.05001e-05	0.0076539
93	GO:0019752	carboxylic acid metabolic process	BP	174	0.801381	145.514	7.05001e-05	0.0076539
3180	GO:0005198	structural molecule activity	MF	70	1.14342	1219.14	7.22268e-05	0.0076539
22	GO:0042255	ribosome assembly	BP	11	2.45448	4.21287e+06	8.20313e-05	0.00793811
368	GO:0006188	IMP biosynthetic process	BP	11	2.41573	3.3112e+06	0.000105486	0.00947865
369	GO:0046040	IMP metabolic process	BP	11	2.41573	3.3112e+06	0.000105486	0.00947865
370	GO:0006189	'de novo' IMP biosynthetic process	BP	11	2.41573	3.3112e+06	0.000105486	0.00947865
388	GO:0009113	purine base biosynthetic process	BP	5	3.56066	4.07482e+09	0.000102903	0.00947865
3370	GO:0022890	inorganic cation transmembrane transporter activity	MF	30	-1.6203	4.23496e-05	8.05282e-05	0.00793811
2785	GO:0005753	mitochondrial proton-transporting ATP synthase complex	CC	10	-2.48755	1.9327e-07	7.60522e-05	0.0076539
2788	GO:0045259	proton-transporting ATP synthase complex	CC	10	-2.48755	1.9327e-07	7.60522e-05	0.0076539
3463	GO:0016758	transferase activity, transferring hexosyl groups	MF	19	-1.94848	5.50941e-06	7.36865e-05	0.0076539
1695	GO:0005978	glycogen biosynthetic process	BP	6	-3.19575	2.37007e-09	4.28602e-05	0.00566339
73	GO:0006112	energy reserve metabolic process	BP	13	-2.41096	3.11095e-07	2.22442e-05	0.00373109
77	GO:0005977	glycogen metabolic process	BP	13	-2.41096	3.11095e-07	2.22442e-05	0.00373109
30	GO:0006091	generation of precursor metabolites and energy	BP	64	-1.49119	9.44755e-05	1.05034e-06	0.000440441

## Sheet: KEGG(Prot)
	KEGG.ID	KEGG.pathway	n.genes	coeff	odds.ratio	p.value	FDR
941	sce03010	Ribosome	30	2.87746	5.83681e+07	1.89179e-08	1.96557e-05

## Sheet: Yeastract(Prot)
	TF	n.genes	coeff	odds.ratio	p.value	FDR
115	Sfp1p	112	2.48831	5.19852e+06	2.54251e-18	4.34769e-16
170	Fhl1p	52	2.13336	572647	3.9499e-10	1.68858e-08
110	Ifh1p	55	1.79585	70300	3.40063e-08	8.30724e-07
138	Rap1p	118	1.25563	2448.52	1.53312e-07	2.91293e-06
39	Gcn4p	152	0.948979	364.138	9.72994e-06	0.000138652
103	Bas1p	27	1.8702	111585	1.28535e-05	0.000169073
19	Pho2p	35	1.4849	10179	0.000113373	0.00096934
85	Zap1p	25	-1.42968	0.000138468	0.00136623	0.0086528
30	Adr1p	52	-1.07242	0.00127517	0.0011301	0.0074326
130	Rgm1p	6	-2.62468	8.24278e-08	0.000615075	0.00420711
47	Rph1p	8	-2.41762	2.98476e-07	0.000430252	0.00306554
54	Hsf1p	88	-0.971382	0.00238929	0.000251726	0.00187153
80	Gat4p	16	-1.96432	4.993e-06	0.000196031	0.00152369
168	Rox1p	55	-1.21079	0.000539648	0.000171851	0.00139936
3	Pdr3p	55	-1.26961	0.000374418	8.32328e-05	0.000777368
18	Mbp1p	62	-1.20601	0.000555909	8.63743e-05	0.000777368
132	Crz1p	36	-1.51471	8.16275e-05	7.77892e-05	0.000777368
163	Aft2p	25	-1.74512	1.94977e-05	8.19751e-05	0.000777368
99	Hap4p	68	-1.23863	0.000453917	2.97793e-05	0.000339484
22	Nrg1p	37	-1.60991	4.51766e-05	2.23493e-05	0.000272981
76	Cst6p	40	-1.65031	3.51456e-05	7.70547e-06	0.000119785
24	Gis1p	32	-1.90495	7.22099e-06	2.48303e-06	4.24598e-05
8	Nrg2p	26	-2.34367	4.72609e-07	1.49757e-07	2.91293e-06
52	Mig1p	26	-2.58119	1.08007e-07	1.50442e-08	4.28759e-07
53	Aft1p	127	-1.48462	9.84145e-05	1.19117e-09	4.0738e-08
124	Msn2p	108	-1.66906	3.12789e-05	2.16091e-10	1.23172e-08
98	Msn4p	101	-1.78652	1.5074e-05	5.59014e-11	4.77957e-09
