# Supplementary material for: Nutrient control of eukaryote cell growth: a systems biology study in yeast
Source: BMC Biol. 2010 May 24;8:68. doi: 10.1186/1741-7007-8-68 (PMC2895586; doi:10.1186/1741-7007-8-68)
Supplement: Additional file 54 — GO, KEGG, Yeastract transcriptome/proteome analysis (growth rate carbon specific). Logistic regression results for growth rate up/down regulated genes/proteins in carbon limitation relative to the overall growth rate effect from the transcriptome (trans) and proteome (prot) data using GO, KEGG and Yeastract annotations. [file 1741-7007-8-68-S54.xls]

## Sheet: GO(Trans)
	GO.ID	GO.term	Ontology	n.genes	coeff	odds.ratio	p.value	FDR
68	GO:0006112	energy reserve metabolic process	BP	31	0.511372	23.9982	9.28968e-13	4.90555e-11
72	GO:0005977	glycogen metabolic process	BP	31	0.511372	23.9982	9.28968e-13	4.90555e-11
908	GO:0005978	glycogen biosynthetic process	BP	18	0.5799	36.7394	5.50588e-11	2.19832e-09
67	GO:0006073	glucan metabolic process	BP	46	0.387983	11.1469	8.04554e-10	2.92679e-08
650	GO:0006119	oxidative phosphorylation	BP	46	0.387674	11.1255	8.3429e-10	2.96898e-08
30	GO:0006091	generation of precursor metabolites and energy	BP	178	0.215558	3.81755	3.15546e-09	1.05418e-07
637	GO:0005984	disaccharide metabolic process	BP	20	0.507924	23.4894	4.06768e-09	1.33176e-07
638	GO:0005991	trehalose metabolic process	BP	10	0.63949	53.2065	1.0854e-08	3.29036e-07
463	GO:0006793	phosphorus metabolic process	BP	261	0.172643	2.92388	2.11315e-08	6.06881e-07
464	GO:0006796	phosphate metabolic process	BP	261	0.172643	2.92388	2.11315e-08	6.06881e-07
902	GO:0009250	glucan biosynthetic process	BP	30	0.41808	13.4396	2.9476e-08	8.31934e-07
990	GO:0005740	mitochondrial envelope	CC	339	0.151452	2.5631	3.44332e-08	9.55374e-07
465	GO:0016310	phosphorylation	BP	198	0.189058	3.23789	5.86557e-08	1.60032e-06
994	GO:0031966	mitochondrial membrane	CC	316	0.153076	2.5891	6.51561e-08	1.74853e-06
73	GO:0006508	proteolysis	BP	255	0.166922	2.82174	8.54266e-08	2.21974e-06
1088	GO:0005773	vacuole	CC	223	0.175698	2.97991	1.10312e-07	2.82159e-06
1035	GO:0044455	mitochondrial membrane part	CC	104	0.242298	4.5077	1.64887e-07	4.02865e-06
1097	GO:0000322	storage vacuole	CC	163	0.18531	3.16335	1.22043e-06	2.21982e-05
1098	GO:0000323	lytic vacuole	CC	163	0.18531	3.16335	1.22043e-06	2.21982e-05
1099	GO:0000324	vacuole, cell cycle-correlated morphology	CC	163	0.18531	3.16335	1.22043e-06	2.21982e-05
956	GO:0000313	organellar ribosome	CC	80	0.248342	4.68025	1.98867e-06	3.53853e-05
964	GO:0005761	mitochondrial ribosome	CC	80	0.248342	4.68025	1.98867e-06	3.53853e-05
686	GO:0033692	cellular polysaccharide biosynthetic process	BP	46	0.308798	6.81452	2.72678e-06	4.67675e-05
675	GO:0000271	polysaccharide biosynthetic process	BP	47	0.302213	6.54128	3.83232e-06	6.2735e-05
253	GO:0043687	post-translational protein modification	BP	488	0.107694	1.95283	4.14249e-06	6.41333e-05
303	GO:0030163	protein catabolic process	BP	196	0.16243	2.74406	4.00536e-06	6.41333e-05
649	GO:0046034	ATP metabolic process	BP	22	0.403746	12.2941	4.19198e-06	6.41333e-05
651	GO:0006754	ATP biosynthetic process	BP	22	0.403746	12.2941	4.19198e-06	6.41333e-05
652	GO:0015985	energy coupled proton transport, down electrochemical gradient	BP	22	0.403746	12.2941	4.19198e-06	6.41333e-05
653	GO:0015986	ATP synthesis coupled proton transport	BP	22	0.403746	12.2941	4.19198e-06	6.41333e-05
307	GO:0044257	cellular protein catabolic process	BP	180	0.167191	2.82647	4.97732e-06	7.34042e-05
995	GO:0031967	organelle envelope	CC	463	0.108749	1.96567	5.55128e-06	7.83401e-05
996	GO:0031975	envelope	CC	465	0.108005	1.9566	6.17589e-06	8.49575e-05
999	GO:0005743	mitochondrial inner membrane	CC	199	0.157486	2.66103	6.85978e-06	9.20447e-05
1506	GO:0004091	carboxylesterase activity	MF	33	0.336442	8.09184	9.00242e-06	0.000119813
66	GO:0005976	polysaccharide metabolic process	BP	68	0.247567	4.65775	1.15311e-05	0.000149812
71	GO:0044264	cellular polysaccharide metabolic process	BP	68	0.247567	4.65775	1.15311e-05	0.000149812
1036	GO:0005746	mitochondrial respiratory chain	CC	26	0.364677	9.64387	1.19251e-05	0.000153711
1223	GO:0008287	protein serine/threonine phosphatase complex	CC	22	0.381425	10.7017	1.85681e-05	0.000226836
298	GO:0006511	ubiquitin-dependent protein catabolic process	BP	168	0.162006	2.73684	1.88729e-05	0.000227169
302	GO:0019941	modification-dependent protein catabolic process	BP	168	0.162006	2.73684	1.88729e-05	0.000227169
1179	GO:0005753	mitochondrial proton-transporting ATP synthase complex	CC	16	0.424687	14.0029	2.32249e-05	0.000271566
1182	GO:0045259	proton-transporting ATP synthase complex	CC	16	0.424687	14.0029	2.32249e-05	0.000271566
836	GO:0006118	electron transport	BP	23	0.368298	9.86335	2.87103e-05	0.00032638
837	GO:0042773	ATP synthesis coupled electron transport	BP	23	0.368298	9.86335	2.87103e-05	0.00032638
838	GO:0042775	organelle ATP synthesis coupled electron transport	BP	23	0.368298	9.86335	2.87103e-05	0.00032638
309	GO:0051603	proteolysis involved in cellular protein catabolic process	BP	171	0.157019	2.65332	2.96662e-05	0.000332627
1089	GO:0044437	vacuolar part	CC	155	0.16424	2.77509	2.95007e-05	0.000332627
31	GO:0015980	energy derivation by oxidation of organic compounds	BP	144	0.169568	2.86852	3.0336e-05	0.000337824
992	GO:0019866	organelle inner membrane	CC	211	0.141165	2.40437	3.61374e-05	0.000397026
1459	GO:0015078	hydrogen ion transmembrane transporter activity	MF	52	0.262188	5.1008	3.85208e-05	0.000417606
1550	GO:0019208	phosphatase regulator activity	MF	22	0.365133	9.67128	5.08146e-05	0.000540153
1551	GO:0019888	protein phosphatase regulator activity	MF	22	0.365133	9.67128	5.08146e-05	0.000540153
1458	GO:0015077	monovalent inorganic cation transmembrane transporter activity	MF	56	0.245217	4.59021	7.66623e-05	0.000799338
909	GO:0009408	response to heat	BP	23	0.342928	8.42468	0.000129932	0.00134619
1095	GO:0031968	organelle outer membrane	CC	89	0.194023	3.33936	0.000131839	0.00135736
1388	GO:0004175	endopeptidase activity	MF	80	0.20291	3.52897	0.000138156	0.00141351
643	GO:0009144	purine nucleoside triphosphate metabolic process	BP	25	0.328745	7.7139	0.000156397	0.00156111
644	GO:0009145	purine nucleoside triphosphate biosynthetic process	BP	25	0.328745	7.7139	0.000156397	0.00156111
647	GO:0009205	purine ribonucleoside triphosphate metabolic process	BP	25	0.328745	7.7139	0.000156397	0.00156111
648	GO:0009206	purine ribonucleoside triphosphate biosynthetic process	BP	25	0.328745	7.7139	0.000156397	0.00156111
630	GO:0006914	autophagy	BP	46	0.255997	4.90828	0.000159238	0.00157983
1447	GO:0035251	UDP-glucosyltransferase activity	MF	13	0.418736	13.4945	0.000166429	0.00164123
1096	GO:0005741	mitochondrial outer membrane	CC	88	0.19126	3.2825	0.000180916	0.00176252
1441	GO:0016758	transferase activity, transferring hexosyl groups	MF	84	0.195221	3.36431	0.000181958	0.00176252
1180	GO:0016469	proton-transporting two-sector ATPase complex	CC	29	0.305554	6.67855	0.000202276	0.0019478
1037	GO:0000267	cell fraction	CC	165	0.142509	2.42454	0.00020377	0.00195071
306	GO:0043632	modification-dependent macromolecule catabolic process	BP	175	0.138557	2.36572	0.00020694	0.00196464
641	GO:0009141	nucleoside triphosphate metabolic process	BP	31	0.296988	6.33229	0.000207625	0.00196464
1038	GO:0005624	membrane fraction	CC	129	0.158071	2.67072	0.00023494	0.00221032
645	GO:0009199	ribonucleoside triphosphate metabolic process	BP	27	0.31086	6.90243	0.000246953	0.00229694
646	GO:0009201	ribonucleoside triphosphate biosynthetic process	BP	27	0.31086	6.90243	0.000246953	0.00229694
1552	GO:0008599	protein phosphatase type 1 regulator activity	MF	11	0.434402	14.8743	0.000259663	0.00239048
642	GO:0009142	nucleoside triphosphate biosynthetic process	BP	29	0.300479	6.47118	0.000270087	0.00247001
1517	GO:0046933	hydrogen ion transporting ATP synthase activity, rotational mechanism	MF	19	0.35271	8.9527	0.000299356	0.00270744
507	GO:0044242	cellular lipid catabolic process	BP	24	0.31944	7.28045	0.000344666	0.00306185
509	GO:0006818	hydrogen transport	BP	34	0.277226	5.60049	0.000347894	0.00306185
511	GO:0015992	proton transport	BP	34	0.277226	5.60049	0.000347894	0.00306185
1094	GO:0019867	outer membrane	CC	92	0.179788	3.05662	0.000342361	0.00306185
957	GO:0000314	organellar small ribosomal subunit	CC	32	0.282	5.76911	0.000394966	0.00340295
986	GO:0005763	mitochondrial small ribosomal subunit	CC	32	0.282	5.76911	0.000394966	0.00340295
1194	GO:0000502	proteasome complex	CC	46	0.242053	4.50085	0.000393859	0.00340295
1092	GO:0005774	vacuolar membrane	CC	148	0.142495	2.42433	0.000421093	0.00357403
266	GO:0016192	vesicle-mediated transport	BP	346	0.0945898	1.80009	0.000534075	0.00439337
347	GO:0007154	cell communication	BP	332	0.0958097	1.81379	0.000577374	0.00472581
505	GO:0016042	lipid catabolic process	BP	41	0.246587	4.62947	0.00061962	0.0050411
1398	GO:0030234	enzyme regulator activity	MF	202	0.119807	2.1055	0.000622054	0.0050411
1281	GO:0008233	peptidase activity	MF	138	0.142386	2.42268	0.000654959	0.00524756
1057	GO:0030479	actin cortical patch	CC	41	0.243964	4.55463	0.000720498	0.00569785
1024	GO:0005856	cytoskeleton	CC	226	0.111241	1.99635	0.000820673	0.00633699
1443	GO:0008194	UDP-glycosyltransferase activity	MF	24	0.301882	6.52786	0.000831224	0.00638833
1507	GO:0016298	lipase activity	MF	19	0.330546	7.80072	0.000856308	0.00651709
162	GO:0007010	cytoskeleton organization and biogenesis	BP	230	0.109579	1.97584	0.000892683	0.00667271
1338	GO:0004553	hydrolase activity, hydrolyzing O-glycosyl compounds	MF	42	0.233323	4.26315	0.00113873	0.00814018
1456	GO:0003743	translation initiation factor activity	MF	37	-0.23458	0.232742	0.00129154	0.00915258
64	GO:0009168	purine ribonucleoside monophosphate biosynthetic process	BP	23	-0.283303	0.171939	0.00118741	0.00845125
313	GO:0006188	IMP biosynthetic process	BP	14	-0.338029	0.122368	0.0011291	0.00810676
314	GO:0046040	IMP metabolic process	BP	14	-0.338029	0.122368	0.0011291	0.00810676
315	GO:0006189	'de novo' IMP biosynthetic process	BP	14	-0.338029	0.122368	0.0011291	0.00810676
870	GO:0008204	ergosterol metabolic process	BP	27	-0.268916	0.18802	0.00106154	0.00772332
21	GO:0006412	translation	BP	377	-0.0854565	0.587971	0.00104556	0.00764101
869	GO:0006696	ergosterol biosynthetic process	BP	26	-0.274787	0.181284	0.000950154	0.0069749
1232	GO:0000177	cytoplasmic exosome (RNase complex)	CC	10	-0.381055	0.0936578	0.000912787	0.00676123
459	GO:0016074	snoRNA metabolic process	BP	19	-0.308751	0.146787	0.000905681	0.00673909
53	GO:0009124	nucleoside monophosphate biosynthetic process	BP	26	-0.276423	0.179449	0.000867884	0.00651709
54	GO:0009126	purine nucleoside monophosphate metabolic process	BP	25	-0.280652	0.174795	0.000859398	0.00651709
1230	GO:0000178	exosome (RNase complex)	CC	14	-0.343421	0.118336	0.000865011	0.00651709
669	GO:0009082	branched chain family amino acid biosynthetic process	BP	14	-0.344843	0.117295	0.000805139	0.0062465
181	GO:0006766	vitamin metabolic process	BP	94	-0.163887	0.361138	0.000795416	0.00620045
182	GO:0006767	water-soluble vitamin metabolic process	BP	94	-0.163887	0.361138	0.000795416	0.00620045
58	GO:0009156	ribonucleoside monophosphate biosynthetic process	BP	24	-0.286541	0.168513	0.000785032	0.00617835
965	GO:0005840	ribosome	CC	296	-0.0988967	0.540855	0.000666938	0.00529989
221	GO:0006084	acetyl-CoA metabolic process	BP	33	-0.257127	0.202312	0.000657147	0.00524756
825	GO:0006360	transcription from RNA polymerase I promoter	BP	35	-0.252055	0.208791	0.000628474	0.00506804
1257	GO:0005736	DNA-directed RNA polymerase I complex	CC	14	-0.355127	0.110033	0.000470667	0.00391108
1492	GO:0008026	ATP-dependent helicase activity	MF	74	-0.189301	0.308377	0.000457432	0.00382049
187	GO:0006541	glutamine metabolic process	BP	20	-0.316297	0.140063	0.000441602	0.00370719
545	GO:0016125	sterol metabolic process	BP	47	-0.229959	0.239523	0.000423556	0.00357403
1231	GO:0000176	nuclear exosome (RNase complex)	CC	13	-0.365691	0.103041	0.00042207	0.00357403
55	GO:0009127	purine nucleoside monophosphate biosynthetic process	BP	24	-0.297985	0.156945	0.000406971	0.00348802
544	GO:0008202	steroid metabolic process	BP	50	-0.227206	0.243656	0.000343904	0.00306185
549	GO:0006526	arginine biosynthetic process	BP	10	-0.404791	0.0808132	0.000273594	0.00248819
1491	GO:0004386	helicase activity	MF	95	-0.180938	0.324829	0.000172792	0.00169377
1208	GO:0005732	small nucleolar ribonucleoprotein complex	CC	19	-0.353798	0.110946	6.07369e-05	0.000637348
1256	GO:0005666	DNA-directed RNA polymerase III complex	CC	17	-0.370665	0.0999045	4.64948e-05	0.000500737
87	GO:0006520	amino acid metabolic process	BP	233	-0.13611	0.429183	2.34989e-05	0.00027282
1301	GO:0008757	S-adenosylmethionine-dependent methyltransferase activity	MF	64	-0.238412	0.227265	2.06216e-05	0.00024462
85	GO:0009308	amine metabolic process	BP	256	-0.132347	0.439338	1.78695e-05	0.000219942
1619	GO:0008175	tRNA methyltransferase activity	MF	16	-0.392236	0.0873709	1.69293e-05	0.000209949
177	GO:0009064	glutamine family amino acid metabolic process	BP	57	-0.253765	0.206583	1.40812e-05	0.000177315
197	GO:0006913	nucleocytoplasmic transport	BP	125	-0.183708	0.319284	1.37884e-05	0.000174974
203	GO:0051169	nuclear transport	BP	125	-0.183708	0.319284	1.37884e-05	0.000174974
84	GO:0006807	nitrogen compound metabolic process	BP	285	-0.129841	0.446234	9.95482e-06	0.00013142
655	GO:0008033	tRNA processing	BP	92	-0.215936	0.261333	6.67543e-06	9.03114e-05
889	GO:0042274	ribosomal small subunit biogenesis and assembly	BP	22	-0.366828	0.102316	6.42511e-06	8.76492e-05
442	GO:0006399	tRNA metabolic process	BP	135	-0.184589	0.317541	5.90843e-06	8.19669e-05
766	GO:0000154	rRNA modification	BP	16	-0.407245	0.07959	5.48455e-06	7.80714e-05
82	GO:0006082	organic acid metabolic process	BP	374	-0.118688	0.478262	5.18637e-06	7.51335e-05
86	GO:0019752	carboxylic acid metabolic process	BP	374	-0.118688	0.478262	5.18637e-06	7.51335e-05
1634	GO:0003899	DNA-directed RNA polymerase activity	MF	34	-0.31998	0.136894	4.9107e-06	7.30801e-05
1635	GO:0034062	RNA polymerase activity	MF	34	-0.31998	0.136894	4.9107e-06	7.30801e-05
454	GO:0051168	nuclear export	BP	98	-0.215098	0.262697	3.87199e-06	6.2757e-05
83	GO:0006519	amino acid and derivative metabolic process	BP	250	-0.144567	0.40721	3.32653e-06	5.50053e-05
916	GO:0030488	tRNA methylation	BP	15	-0.423756	0.0718282	2.82248e-06	4.7147e-05
1548	GO:0019843	rRNA binding	MF	31	-0.336623	0.123443	2.81354e-06	4.7147e-05
243	GO:0009084	glutamine family amino acid biosynthetic process	BP	28	-0.350385	0.113324	2.34452e-06	4.08296e-05
92	GO:0044271	nitrogen compound biosynthetic process	BP	144	-0.187567	0.311719	2.04507e-06	3.59976e-05
331	GO:0006730	one-carbon compound metabolic process	BP	64	-0.268261	0.188787	9.75581e-07	1.8458e-05
1298	GO:0008168	methyltransferase activity	MF	89	-0.235564	0.231323	9.8097e-07	1.8458e-05
91	GO:0009309	amine biosynthetic process	BP	143	-0.194815	0.29799	8.13447e-07	1.5666e-05
495	GO:0032259	methylation	BP	45	-0.307635	0.147809	8.06489e-07	1.5666e-05
532	GO:0000054	ribosome export from nucleus	BP	29	-0.357829	0.1082	8.0529e-07	1.5666e-05
533	GO:0033750	ribosome localization	BP	29	-0.357829	0.1082	8.0529e-07	1.5666e-05
534	GO:0033753	establishment of ribosome localization	BP	29	-0.357829	0.1082	8.0529e-07	1.5666e-05
1253	GO:0000428	DNA-directed RNA polymerase complex	CC	31	-0.350518	0.11323	7.66485e-07	1.5666e-05
1254	GO:0030880	RNA polymerase complex	CC	31	-0.350518	0.11323	7.66485e-07	1.5666e-05
1255	GO:0055029	nuclear DNA-directed RNA polymerase complex	CC	31	-0.350518	0.11323	7.66485e-07	1.5666e-05
729	GO:0043414	biopolymer methylation	BP	44	-0.311785	0.144046	6.78753e-07	1.462e-05
88	GO:0008652	amino acid biosynthetic process	BP	134	-0.203939	0.281562	4.86473e-07	1.07493e-05
915	GO:0001510	RNA methylation	BP	18	-0.421443	0.0728682	4.92485e-07	1.07493e-05
1300	GO:0008173	RNA methyltransferase activity	MF	26	-0.37798	0.0954649	4.07005e-07	9.12696e-06
657	GO:0006400	tRNA modification	BP	53	-0.297054	0.157856	3.65628e-07	8.31297e-06
1302	GO:0016741	transferase activity, transferring one-carbon groups	MF	91	-0.243069	0.220782	2.95615e-07	6.81579e-06
942	GO:0000470	maturation of LSU-rRNA	BP	14	-0.460485	0.0571696	2.83347e-07	6.62626e-06
943	GO:0000463	maturation of LSU-rRNA from tricistronic rRNA transcript (SSU-rRNA, 5.8S rRNA, LSU-rRNA)	BP	14	-0.460485	0.0571696	2.83347e-07	6.62626e-06
755	GO:0042816	vitamin B6 metabolic process	BP	10	-0.517334	0.0401543	1.29577e-07	3.2139e-06
756	GO:0008614	pyridoxine metabolic process	BP	10	-0.517334	0.0401543	1.29577e-07	3.2139e-06
1545	GO:0008186	RNA-dependent ATPase activity	MF	27	-0.412587	0.0769912	6.76709e-09	2.09014e-07
1546	GO:0004004	ATP-dependent RNA helicase activity	MF	27	-0.412587	0.0769912	6.76709e-09	2.09014e-07
1544	GO:0003724	RNA helicase activity	MF	41	-0.361597	0.105697	5.99301e-09	1.92364e-07
1236	GO:0030684	preribosome	CC	20	-0.470903	0.0535853	9.21426e-10	3.20931e-08
1237	GO:0030685	nucleolar preribosome	CC	18	-0.489577	0.047714	6.25922e-10	2.32871e-08
656	GO:0009451	RNA modification	BP	70	-0.321443	0.135655	2.53274e-10	9.64208e-09
875	GO:0000480	endonucleolytic cleavage in 5'-ETS of tricistronic rRNA transcript (SSU-rRNA, 5.8S rRNA, LSU-rRNA)	BP	17	-0.517988	0.0399914	7.98426e-11	3.11196e-09
765	GO:0000472	endonucleolytic cleavage to generate mature 5'-end of SSU-rRNA from (SSU-rRNA, 5.8S rRNA, LSU-rRNA)	BP	18	-0.527273	0.0377491	1.1915e-11	4.87621e-10
741	GO:0042257	ribosomal subunit assembly	BP	52	-0.383995	0.0919621	4.77661e-12	2.05772e-10
18	GO:0022618	protein-RNA complex assembly	BP	137	-0.272735	0.18361	2.71206e-12	1.30214e-10
761	GO:0000478	endonucleolytic cleavages during rRNA processing	BP	20	-0.523428	0.0386619	2.94315e-12	1.30214e-10
762	GO:0000479	endonucleolytic cleavage of tricistronic rRNA transcript (SSU-rRNA, 5.8S rRNA, LSU-rRNA)	BP	20	-0.523428	0.0386619	2.94315e-12	1.30214e-10
764	GO:0000447	endonucleolytic cleavage in ITS1 to separate SSU-rRNA from 5.8S rRNA and LSU-rRNA from tricistronic rRNA transcript (SSU-rRNA, 5.8S rRNA, LSU-rRNA)	BP	20	-0.523428	0.0386619	2.94315e-12	1.30214e-10
742	GO:0000027	ribosomal large subunit assembly and maintenance	BP	41	-0.423176	0.0720876	1.54494e-12	7.90333e-11
760	GO:0000469	cleavages during rRNA processing	BP	22	-0.525674	0.0381259	4.12718e-13	2.32972e-11
22	GO:0042255	ribosome assembly	BP	62	-0.394372	0.0862185	2.23389e-14	1.3544e-12
1553	GO:0030515	snoRNA binding	MF	21	-0.561605	0.0304961	1.98955e-14	1.25265e-12
757	GO:0000460	maturation of 5.8S rRNA	BP	36	-0.493523	0.0465583	1.11396e-15	8.28887e-14
759	GO:0000466	maturation of 5.8S rRNA from tricistronic rRNA transcript (SSU-rRNA, 5.8S rRNA, LSU-rRNA)	BP	34	-0.5158	0.0405387	2.02591e-16	1.57925e-14
473	GO:0042273	ribosomal large subunit biogenesis and assembly	BP	64	-0.457451	0.0582576	1.91502e-19	1.84405e-17
1203	GO:0032040	small subunit processome	CC	45	-0.527045	0.0378026	5.5397e-20	6.04566e-18
758	GO:0000462	maturation of SSU-rRNA from tricistronic rRNA transcript (SSU-rRNA, 5.8S rRNA, LSU-rRNA)	BP	47	-0.523337	0.0386839	2.96204e-20	3.46348e-18
1303	GO:0003723	RNA binding	MF	377	-0.238309	0.22741	2.63635e-20	3.31977e-18
763	GO:0030490	maturation of SSU-rRNA	BP	48	-0.521698	0.0390797	2.13295e-20	2.9097e-18
1202	GO:0044452	nucleolar part	CC	105	-0.450579	0.0607997	9.84085e-26	2.01368e-23
77	GO:0006396	RNA processing	BP	444	-0.319949	0.13692	6.47383e-38	1.76628e-35
457	GO:0016072	rRNA metabolic process	BP	206	-0.547639	0.0332613	1.18598e-50	4.69891e-48
706	GO:0006364	rRNA processing	BP	201	-0.553899	0.0319922	1.43522e-50	4.69891e-48
1100	GO:0005730	nucleolus	CC	226	-0.558647	0.0310619	6.30015e-55	3.43778e-52
17	GO:0022613	ribonucleoprotein complex biogenesis and assembly	BP	419	-0.513917	0.041016	6.73359e-73	5.51144e-70
19	GO:0042254	ribosome biogenesis and assembly	BP	350	-0.583117	0.0266799	9.33562e-76	1.52824e-72

## Sheet: KEGG(Tran)
	KEGG.ID	KEGG.pathway	n.genes	coeff	odds.ratio	p.value	FDR
37	sce04111	Cell cycle - yeast	109	0.330494	7.79817	2.0608e-05	0.000453375
45	sce03050	Proteasome	32	0.535973	27.9624	0.000127849	0.00210951
36	sce04120	Ubiquitin mediated proteolysis	41	0.425138	14.0422	0.000526695	0.00695238
34	sce00190	Oxidative phosphorylation	62	0.331822	7.86281	0.000898201	0.00988021
58	sce03020	RNA polymerase	29	-0.650426	0.0175598	8.08834e-06	0.000266915
61	sce03010	Ribosome	130	-0.470245	0.0538051	1.32884e-10	8.77034e-09

## Sheet: Yeastract(Trans)
	TF	n.genes	coeff	odds.ratio	p.value	FDR
6	Nrg2p	141	0.422307	13.7973	4.29985e-11	3.31089e-09
15	Mbp1p	416	0.204618	3.56663	6.59142e-08	2.5377e-06
88	Msn4p	417	0.181612	3.09147	1.49129e-06	3.82765e-05
38	Swi4p	488	0.142292	2.42126	4.82373e-05	0.000825393
113	Msn2p	483	0.130229	2.24639	0.000209937	0.00293911
10	Mal33p	121	0.243344	4.53709	0.000348037	0.00446648
18	Nrg1p	316	0.150184	2.54298	0.000442383	0.00524054
103	Pdr8p	17	0.605662	43.1184	0.000695977	0.00765574
124	Sko1p	157	-0.234045	0.233517	7.04146e-05	0.00108439
153	Fhl1p	273	-0.201301	0.286216	8.70971e-06	0.000167662
100	Ifh1p	293	-0.202176	0.284664	3.90699e-06	8.59537e-05
33	Gcn4p	477	-0.175258	0.3365	5.70789e-07	1.75803e-05
65	Stb5p	332	-0.260662	0.197916	3.21804e-10	1.65193e-08
105	Sfp1p	485	-0.688758	0.0138376	2.22535e-70	3.42704e-68
