# Supplementary material for: Nutrient control of eukaryote cell growth: a systems biology study in yeast
Source: BMC Biol. 2010 May 24;8:68. doi: 10.1186/1741-7007-8-68 (PMC2895586; doi:10.1186/1741-7007-8-68)
Supplement: Additional file 55 — GO, KEGG, Yeastract transcriptome/proteome analysis (growth rate nitrogen specific). Logistic regression results for growth rate up/down regulated genes/proteins in nitrogen limitation relative to the overall growth rate effect from the transcriptome (trans) and proteome (prot) data using GO, KEGG and Yeastract annotations. [file 1741-7007-8-68-S55.xls]

## Sheet: GO(Trnas)
	GO.ID	GO.term	Ontology	n.genes	coeff	odds.ratio	p.value	FDR
17	GO:0022613	ribonucleoprotein complex biogenesis and assembly	BP	419	0.347278	8.6555	1.59827e-27	2.61637e-24
19	GO:0042254	ribosome biogenesis and assembly	BP	350	0.37395	10.216	5.60966e-27	4.59151e-24
1100	GO:0005730	nucleolus	CC	226	0.363556	9.57695	3.85051e-18	2.10109e-15
457	GO:0016072	rRNA metabolic process	BP	206	0.356403	9.16053	2.80855e-16	1.1494e-13
706	GO:0006364	rRNA processing	BP	201	0.357406	9.2178	4.93191e-16	1.61471e-13
77	GO:0006396	RNA processing	BP	444	0.220905	3.94655	1.67302e-13	4.56456e-11
88	GO:0008652	amino acid biosynthetic process	BP	134	0.327986	7.67758	5.28001e-10	7.85762e-08
91	GO:0009309	amine biosynthetic process	BP	143	0.293228	6.18604	9.30101e-09	9.5161e-07
92	GO:0044271	nitrogen compound biosynthetic process	BP	144	0.291414	6.11672	1.0169e-08	9.60006e-07
1303	GO:0003723	RNA binding	MF	377	0.182658	3.11163	1.0556e-08	9.60006e-07
18	GO:0022618	protein-RNA complex assembly	BP	137	0.294553	6.23719	1.57692e-08	1.35864e-06
473	GO:0042273	ribosomal large subunit biogenesis and assembly	BP	64	0.419121	13.5268	2.03098e-08	1.591e-06
669	GO:0009082	branched chain family amino acid biosynthetic process	BP	14	0.780095	127.483	2.04099e-08	1.591e-06
87	GO:0006520	amino acid metabolic process	BP	233	0.222162	3.97749	3.27359e-08	2.32994e-06
1203	GO:0032040	small subunit processome	CC	45	0.484253	20.2761	3.16025e-08	2.32994e-06
83	GO:0006519	amino acid and derivative metabolic process	BP	250	0.212582	3.7476	4.39481e-08	2.99762e-06
82	GO:0006082	organic acid metabolic process	BP	374	0.1661	2.80737	1.94224e-07	1.17757e-05
86	GO:0019752	carboxylic acid metabolic process	BP	374	0.1661	2.80737	1.94224e-07	1.17757e-05
1202	GO:0044452	nucleolar part	CC	105	0.307347	6.75338	2.03839e-07	1.19173e-05
22	GO:0042255	ribosome assembly	BP	62	0.391159	11.3691	2.59433e-07	1.46445e-05
763	GO:0030490	maturation of SSU-rRNA	BP	48	0.431614	14.6189	4.35343e-07	2.29889e-05
758	GO:0000462	maturation of SSU-rRNA from tricistronic rRNA transcript (SSU-rRNA, 5.8S rRNA, LSU-rRNA)	BP	47	0.432137	14.6665	5.46085e-07	2.70891e-05
1544	GO:0003724	RNA helicase activity	MF	41	0.426012	14.1186	3.72327e-06	0.000148658
759	GO:0000466	maturation of 5.8S rRNA from tricistronic rRNA transcript (SSU-rRNA, 5.8S rRNA, LSU-rRNA)	BP	34	0.44707	16.0927	8.32058e-06	0.000283767
1237	GO:0030685	nucleolar preribosome	CC	18	0.579375	36.6198	9.20358e-06	0.000307475
741	GO:0042257	ribosomal subunit assembly	BP	52	0.363864	9.59531	1.09169e-05	0.000357418
85	GO:0009308	amine metabolic process	BP	256	0.164152	2.77358	1.59645e-05	0.000512429
89	GO:0009066	aspartate family amino acid metabolic process	BP	60	0.331805	7.86199	1.78872e-05	0.000563104
556	GO:0009081	branched chain family amino acid metabolic process	BP	23	0.506087	23.2228	2.14479e-05	0.000646808
757	GO:0000460	maturation of 5.8S rRNA	BP	36	0.414503	13.1441	2.40375e-05	0.000678437
656	GO:0009451	RNA modification	BP	70	0.298917	6.40867	3.16716e-05	0.000849941
1567	GO:0005199	structural constituent of cell wall	MF	11	0.657929	59.6666	3.40465e-05	0.000884668
1236	GO:0030684	preribosome	CC	20	0.521947	25.6283	3.75378e-05	0.000960146
329	GO:0046148	pigment biosynthetic process	BP	23	0.486711	20.5882	4.78896e-05	0.00120608
90	GO:0009067	aspartate family amino acid biosynthetic process	BP	48	0.342637	8.40946	6.92457e-05	0.0017175
181	GO:0006766	vitamin metabolic process	BP	94	0.245214	4.59014	7.97356e-05	0.00183896
182	GO:0006767	water-soluble vitamin metabolic process	BP	94	0.245214	4.59014	7.97356e-05	0.00183896
742	GO:0000027	ribosomal large subunit assembly and maintenance	BP	41	0.365939	9.71982	7.97594e-05	0.00183896
1545	GO:0008186	RNA-dependent ATPase activity	MF	27	0.432997	14.745	0.000115252	0.00248247
1546	GO:0004004	ATP-dependent RNA helicase activity	MF	27	0.432997	14.745	0.000115252	0.00248247
915	GO:0001510	RNA methylation	BP	18	0.513824	24.3667	0.000117432	0.00249657
657	GO:0006400	tRNA modification	BP	53	0.316224	7.13639	0.000119243	0.00250257
1291	GO:0008483	transaminase activity	MF	19	0.500151	22.3817	0.000128118	0.00265481
328	GO:0046112	nucleobase biosynthetic process	BP	23	0.460586	17.5028	0.000132509	0.00268975
755	GO:0042816	vitamin B6 metabolic process	BP	10	0.628955	49.8345	0.000179109	0.00333183
756	GO:0008614	pyridoxine metabolic process	BP	10	0.628955	49.8345	0.000179109	0.00333183
327	GO:0042440	pigment metabolic process	BP	24	0.436192	15.0408	0.000239759	0.00431302
1295	GO:0048037	cofactor binding	MF	154	0.175242	2.97148	0.00030835	0.00548663
442	GO:0006399	tRNA metabolic process	BP	135	0.186775	3.19227	0.000314733	0.00553998
1553	GO:0030515	snoRNA binding	MF	21	0.453397	16.738	0.000324892	0.00565796
1455	GO:0045182	translation regulator activity	MF	61	0.273499	5.47225	0.000368141	0.00627757
889	GO:0042274	ribosomal small subunit biogenesis and assembly	BP	22	0.438871	15.2933	0.000391879	0.00654599
875	GO:0000480	endonucleolytic cleavage in 5'-ETS of tricistronic rRNA transcript (SSU-rRNA, 5.8S rRNA, LSU-rRNA)	BP	17	0.488683	20.8421	0.000406319	0.00665145
549	GO:0006526	arginine biosynthetic process	BP	10	0.599643	41.5353	0.000424689	0.00688333
765	GO:0000472	endonucleolytic cleavage to generate mature 5'-end of SSU-rRNA from (SSU-rRNA, 5.8S rRNA, LSU-rRNA)	BP	18	0.47442	19.0742	0.000443392	0.00711601
916	GO:0030488	tRNA methylation	BP	15	0.508581	23.5855	0.000484977	0.00763372
760	GO:0000469	cleavages during rRNA processing	BP	22	0.426746	14.1832	0.000586715	0.00865273
1454	GO:0008135	translation factor activity, nucleic acid binding	MF	55	0.277777	5.61968	0.000583048	0.00865273
365	GO:0051321	meiotic cell cycle	BP	183	-0.140788	0.416886	0.000569264	0.00861028
366	GO:0051327	M phase of meiotic cell cycle	BP	183	-0.140788	0.416886	0.000569264	0.00861028
368	GO:0007126	meiosis	BP	183	-0.140788	0.416886	0.000569264	0.00861028
749	GO:0006885	regulation of pH	BP	28	-0.31581	0.140488	0.000573318	0.00861028
1458	GO:0015077	monovalent inorganic cation transmembrane transporter activity	MF	56	-0.237433	0.228653	0.000563349	0.00861028
361	GO:0046942	carboxylic acid transport	BP	62	-0.232567	0.235673	0.000402126	0.0066493
408	GO:0015837	amine transport	BP	53	-0.249238	0.212479	0.000386849	0.00652858
363	GO:0006812	cation transport	BP	130	-0.170508	0.34658	0.000329374	0.00567563
857	GO:0030641	regulation of cellular pH	BP	23	-0.362595	0.105043	0.000202175	0.00367733
860	GO:0051453	regulation of intracellular pH	BP	23	-0.362595	0.105043	0.000202175	0.00367733
956	GO:0000313	organellar ribosome	CC	80	-0.219701	0.25529	0.000174265	0.00331712
964	GO:0005761	mitochondrial ribosome	CC	80	-0.219701	0.25529	0.000174265	0.00331712
858	GO:0045851	pH reduction	BP	22	-0.373745	0.0980107	0.000156845	0.0030566
859	GO:0051452	intracellular pH reduction	BP	22	-0.373745	0.0980107	0.000156845	0.0030566
861	GO:0007035	vacuolar acidification	BP	22	-0.373745	0.0980107	0.000156845	0.0030566
1271	GO:0022857	transmembrane transporter activity	MF	310	-0.122874	0.465979	0.000133091	0.00268975
1382	GO:0015075	ion transmembrane transporter activity	MF	180	-0.159491	0.37114	9.57252e-05	0.00214661
253	GO:0043687	post-translational protein modification	BP	488	-0.103028	0.527146	9.39556e-05	0.00213618
1384	GO:0022891	substrate-specific transmembrane transporter activity	MF	271	-0.134595	0.433243	7.85535e-05	0.00183896
1177	GO:0000329	membrane of vacuole with cell cycle-correlated morphology	CC	72	-0.254104	0.206148	2.63498e-05	0.000731096
364	GO:0019740	nitrogen utilization	BP	18	-0.440441	0.0647536	2.14455e-05	0.000646808
1092	GO:0005774	vacuolar membrane	CC	148	-0.198323	0.291563	6.99389e-06	0.000243596
223	GO:0000279	M phase	BP	321	-0.141798	0.414277	6.6532e-06	0.000236767
216	GO:0022403	cell cycle phase	BP	413	-0.127693	0.452232	6.0735e-06	0.00022094
215	GO:0022402	cell cycle process	BP	465	-0.122455	0.467195	4.99937e-06	0.000190325
1381	GO:0008324	cation transmembrane transporter activity	MF	152	-0.201071	0.286626	3.86315e-06	0.000150571
1089	GO:0044437	vacuolar part	CC	155	-0.205331	0.279138	1.86139e-06	7.61776e-05
1383	GO:0022890	inorganic cation transmembrane transporter activity	MF	103	-0.255118	0.204854	5.72275e-07	2.75533e-05
1088	GO:0005773	vacuole	CC	223	-0.217693	0.258496	1.98218e-09	2.16321e-07
1097	GO:0000322	storage vacuole	CC	163	-0.249414	0.212245	1.66232e-09	1.94373e-07
1098	GO:0000323	lytic vacuole	CC	163	-0.249414	0.212245	1.66232e-09	1.94373e-07
1099	GO:0000324	vacuole, cell cycle-correlated morphology	CC	163	-0.249414	0.212245	1.66232e-09	1.94373e-07

## Sheet: KEGG(Trans)
	KEGG.ID	KEGG.pathway	n.genes	coeff	odds.ratio	p.value	FDR
24	sce00290	Valine, leucine and isoleucine biosynthesis	18	0.960719	391.699	1.19553e-05	0.000789049
34	sce00190	Oxidative phosphorylation	62	-0.366151	0.102747	0.000246591	0.00813751

## Sheet: Yeastract(Trans)
	TF	n.genes	coeff	odds.ratio	p.value	FDR
105	Sfp1p	485	0.350124	8.80999	1.61296e-19	2.48395e-17
33	Gcn4p	477	0.26329	5.13583	5.60632e-12	4.31687e-10
65	Stb5p	332	0.219527	3.91289	9.06698e-07	2.79263e-05
16	Pho2p	116	0.318772	7.25031	2.32882e-05	0.00059773
93	Bas1p	84	0.363893	9.59699	4.33182e-05	0.000953001
40	Rph1p	51	0.431636	14.6209	0.000180537	0.00255539
67	Cst6p	180	0.212341	3.74199	0.000375679	0.00482121
18	Nrg1p	316	-0.166278	0.355813	0.000150959	0.00255539
35	Gln3p	137	-0.243978	0.219538	0.000182528	0.00255539
129	Dal82p	137	-0.246834	0.215676	0.000153139	0.00255539
92	Dal80p	70	-0.551263	0.0325205	1.84947e-09	7.12044e-08
6	Nrg2p	141	-0.422162	0.0725434	6.92019e-11	3.55237e-09
