# Supplementary material for: Nutrient control of eukaryote cell growth: a systems biology study in yeast
Source: BMC Biol. 2010 May 24;8:68. doi: 10.1186/1741-7007-8-68 (PMC2895586; doi:10.1186/1741-7007-8-68)
Supplement: Additional file 56 — GO, KEGG, Yeastract transcriptome/proteome analysis (growth rate phosphorus specific). Logistic regression results for growth rate up/down regulated genes/proteins in phosphorus limitation relative to the overall growth rate effect from the transcriptome (trans) and proteome (prot) data using GO, KEGG and Yeastract annotations. [file 1741-7007-8-68-S56.xls]

## Sheet: GO(Trans)
	GO.ID	GO.term	Ontology	n.genes	coeff	odds.ratio	p.value	FDR
19	GO:0042254	ribosome biogenesis and assembly	BP	350	0.312297	6.96433	1.15572e-14	1.89191e-11
17	GO:0022613	ribonucleoprotein complex biogenesis and assembly	BP	419	0.272713	5.44557	2.31018e-13	1.89088e-10
457	GO:0016072	rRNA metabolic process	BP	206	0.334873	8.01332	8.10874e-11	4.25679e-08
706	GO:0006364	rRNA processing	BP	201	0.336768	8.10822	1.04014e-10	4.25679e-08
1100	GO:0005730	nucleolus	CC	226	0.315562	7.1071	1.59258e-10	5.2141e-08
1483	GO:0005381	iron ion transmembrane transporter activity	MF	12	0.813111	156.517	2.64229e-05	0.00188062
390	GO:0006826	iron ion transport	BP	33	0.502588	22.7232	4.16069e-05	0.00261964
389	GO:0000041	transition metal ion transport	BP	59	0.381107	10.6806	4.51206e-05	0.00263794
1203	GO:0032040	small subunit processome	CC	45	0.428173	14.3096	5.53652e-05	0.00312527
392	GO:0030001	metal ion transport	BP	84	0.312876	6.98945	7.45846e-05	0.00337759
1202	GO:0044452	nucleolar part	CC	105	0.28085	5.72804	7.56523e-05	0.00337759
1266	GO:0005215	transporter activity	MF	410	0.145496	2.46996	8.62023e-05	0.00361829
1271	GO:0022857	transmembrane transporter activity	MF	310	0.164257	2.7754	0.000100452	0.00382855
1553	GO:0030515	snoRNA binding	MF	21	0.581581	37.1254	0.000123427	0.00459204
77	GO:0006396	RNA processing	BP	444	0.13419	2.30237	0.000169725	0.00555681
363	GO:0006812	cation transport	BP	130	0.240855	4.46747	0.000168684	0.00555681
1303	GO:0003723	RNA binding	MF	377	0.138586	2.36614	0.000315528	0.00875457
391	GO:0015674	di-, tri-valent inorganic cation transport	BP	48	0.371639	10.0703	0.00032524	0.00887362
1384	GO:0022891	substrate-specific transmembrane transporter activity	MF	271	0.160612	2.71323	0.000353854	0.00949606
356	GO:0051716	cellular response to stimulus	BP	33	-0.282129	0.173198	0.000376799	0.00994872
463	GO:0006793	phosphorus metabolic process	BP	261	-0.146616	0.402056	0.000314194	0.00875457
464	GO:0006796	phosphate metabolic process	BP	261	-0.146616	0.402056	0.000314194	0.00875457
1567	GO:0005199	structural constituent of cell wall	MF	11	-0.358872	0.107501	0.000269797	0.00817883
1027	GO:0044430	cytoskeletal part	CC	199	-0.166499	0.355324	0.000219745	0.00678722
1500	GO:0015103	inorganic anion transmembrane transporter activity	MF	15	-0.341593	0.119688	0.00021731	0.00678722
1078	GO:0005576	extracellular region	CC	90	-0.220463	0.254084	0.000204772	0.0065728
1077	GO:0005618	cell wall	CC	113	-0.208297	0.274039	0.000148873	0.00507719
352	GO:0031668	cellular response to extracellular stimulus	BP	29	-0.304124	0.15107	0.000135631	0.00472401
353	GO:0031669	cellular response to nutrient levels	BP	29	-0.304124	0.15107	0.000135631	0.00472401
1076	GO:0030312	external encapsulating structure	CC	115	-0.208287	0.274056	0.000133628	0.00472401
630	GO:0006914	autophagy	BP	46	-0.277061	0.178739	9.36233e-05	0.00382855
1499	GO:0008509	anion transmembrane transporter activity	MF	20	-0.333178	0.126114	9.63036e-05	0.00382855
349	GO:0009605	response to external stimulus	BP	32	-0.304267	0.150936	7.84046e-05	0.00337759
350	GO:0009991	response to extracellular stimulus	BP	32	-0.304267	0.150936	7.84046e-05	0.00337759
351	GO:0031667	response to nutrient levels	BP	32	-0.304267	0.150936	7.84046e-05	0.00337759
1024	GO:0005856	cytoskeleton	CC	226	-0.169996	0.347684	6.66395e-05	0.00337759
1570	GO:0016791	phosphoric monoester hydrolase activity	MF	95	-0.228112	0.242289	7.54165e-05	0.00337759
1066	GO:0015630	microtubule cytoskeleton	CC	108	-0.221493	0.252462	5.98334e-05	0.00321241
1398	GO:0030234	enzyme regulator activity	MF	202	-0.17812	0.330567	6.08336e-05	0.00321241
271	GO:0009628	response to abiotic stimulus	BP	110	-0.223565	0.249232	4.35096e-05	0.00263794
832	GO:0042144	vacuole fusion, non-autophagic	BP	28	-0.324029	0.133492	3.23505e-05	0.00211831
624	GO:0033554	cellular response to stress	BP	19	-0.354157	0.110699	2.27839e-05	0.00169533
1079	GO:0009277	fungal-type cell wall	CC	86	-0.248355	0.213647	2.27263e-05	0.00169533
571	GO:0006820	anion transport	BP	26	-0.340577	0.120446	1.22128e-05	0.000999617
163	GO:0007017	microtubule-based process	BP	106	-0.24029	0.224629	1.11398e-05	0.000959782
162	GO:0007010	cytoskeleton organization and biogenesis	BP	230	-0.185496	0.315755	9.94245e-06	0.000905192
572	GO:0015698	inorganic anion transport	BP	20	-0.360617	0.106342	9.95324e-06	0.000905192
1068	GO:0005819	spindle	CC	85	-0.266138	0.191294	4.49031e-06	0.000490042
623	GO:0009267	cellular response to starvation	BP	15	-0.391397	0.0878274	3.73919e-06	0.00046226
625	GO:0042594	response to starvation	BP	15	-0.391397	0.0878274	3.73919e-06	0.00046226
834	GO:0016237	microautophagy	BP	11	-0.411318	0.0776005	3.95336e-06	0.00046226
1468	GO:0042578	phosphoric ester hydrolase activity	MF	109	-0.254338	0.205849	2.14234e-06	0.000318819
1069	GO:0000922	spindle pole	CC	68	-0.295539	0.159349	1.37881e-06	0.00025079
1070	GO:0005815	microtubule organizing center	CC	63	-0.309675	0.145947	6.40349e-07	0.000131031
1071	GO:0005816	spindle pole body	CC	63	-0.309675	0.145947	6.40349e-07	0.000131031
873	GO:0006817	phosphate transport	BP	11	-0.477009	0.0515903	3.60985e-08	9.84887e-06

## Sheet: KEGG(Trans)
	KEGG.ID	KEGG.pathway	n.genes	coeff	odds.ratio	p.value	FDR

## Sheet: Yeastract(Trans)
	TF	n.genes	coeff	odds.ratio	p.value	FDR
105	Sfp1p	485	0.308122	6.78597	1.01875e-12	7.84441e-11
92	Dal80p	70	0.366953	9.78127	0.000676792	0.00801738
122	Fkh2p	238	-0.208121	0.27434	0.000510329	0.00654922
137	Azf1p	97	-0.324689	0.132946	0.000464156	0.00649819
61	Stp2p	249	-0.215207	0.262521	0.000242534	0.00373502
39	Spt2p	20	-0.792018	0.00728395	0.000108447	0.00185565
91	Ash1p	97	-0.367864	0.101659	7.52578e-05	0.00144871
7	Tec1p	489	-0.172396	0.342538	5.72564e-05	0.00125964
66	Skn7p	339	-0.23495	0.232208	3.78033e-06	9.70285e-05
10	Mal33p	121	-0.404153	0.0811341	1.35037e-06	4.15915e-05
38	Swi4p	488	-0.296905	0.158002	7.40708e-12	3.59767e-10
99	Swi6p	83	-0.697838	0.0130784	9.3446e-12	3.59767e-10
15	Mbp1p	416	-0.34583	0.116578	1.42288e-13	2.19123e-11
