# Supplementary material for: Nutrient control of eukaryote cell growth: a systems biology study in yeast
Source: BMC Biol. 2010 May 24;8:68. doi: 10.1186/1741-7007-8-68 (PMC2895586; doi:10.1186/1741-7007-8-68)
Supplement: Additional file 57 — GO, KEGG, Yeastract transcriptome/proteome analysis (growth rate sulphur specific). Logistic regression results for growth rate up/down regulated genes/proteins in sulphur limitation relative to the overall growth rate effect from the transcriptome (trans) and proteome (prot) data using GO, KEGG and Yeastract annotations. [file 1741-7007-8-68-S57.xls]

## Sheet: GO(Trans)
	GO.ID	GO.term	Ontology	n.genes	coeff	odds.ratio	p.value	FDR
19	GO:0042254	ribosome biogenesis and assembly	BP	350	0.360501	9.39681	7.16818e-14	1.17343e-10
1100	GO:0005730	nucleolus	CC	226	0.411104	12.8693	3.56452e-12	1.94504e-09
706	GO:0006364	rRNA processing	BP	201	0.408594	12.6702	5.9112e-11	1.61277e-08
17	GO:0022613	ribonucleoprotein complex biogenesis and assembly	BP	419	0.287171	5.95751	7.19266e-11	1.68205e-08
457	GO:0016072	rRNA metabolic process	BP	206	0.392933	11.4951	1.82354e-10	3.73142e-08
77	GO:0006396	RNA processing	BP	444	0.221351	3.9575	2.10658e-07	2.4632e-05
1202	GO:0044452	nucleolar part	CC	105	0.398934	11.9319	2.64807e-06	0.000254994
869	GO:0006696	ergosterol biosynthetic process	BP	26	0.745382	102.746	8.6005e-06	0.000639955
870	GO:0008204	ergosterol metabolic process	BP	27	0.69908	77.0541	2.1682e-05	0.00141974
634	GO:0006694	steroid biosynthetic process	BP	36	0.587291	38.4664	4.15683e-05	0.00226824
635	GO:0016126	sterol biosynthetic process	BP	36	0.587291	38.4664	4.15683e-05	0.00226824
1265	GO:0003735	structural constituent of ribosome	MF	204	0.250413	4.74087	4.45567e-05	0.00235288
1253	GO:0000428	DNA-directed RNA polymerase complex	CC	31	0.622839	47.976	5.29683e-05	0.00255027
1254	GO:0030880	RNA polymerase complex	CC	31	0.622839	47.976	5.29683e-05	0.00255027
1255	GO:0055029	nuclear DNA-directed RNA polymerase complex	CC	31	0.622839	47.976	5.29683e-05	0.00255027
1634	GO:0003899	DNA-directed RNA polymerase activity	MF	34	0.586846	38.3601	6.81307e-05	0.00309805
1635	GO:0034062	RNA polymerase activity	MF	34	0.586846	38.3601	6.81307e-05	0.00309805
873	GO:0006817	phosphate transport	BP	11	0.967858	409.468	0.000120032	0.00503828
758	GO:0000462	maturation of SSU-rRNA from tricistronic rRNA transcript (SSU-rRNA, 5.8S rRNA, LSU-rRNA)	BP	47	0.480044	19.7526	0.000135485	0.00554471
763	GO:0030490	maturation of SSU-rRNA	BP	48	0.473895	19.0121	0.00014092	0.00562648
965	GO:0005840	ribosome	CC	296	0.186255	3.18198	0.000278318	0.0099045
1295	GO:0048037	cofactor binding	MF	154	-0.250705	0.21055	0.00026324	0.00957608
1152	GO:0044433	cytoplasmic vesicle part	CC	45	-0.455672	0.0589053	0.000230889	0.0087899
1146	GO:0030120	vesicle coat	CC	34	-0.521814	0.0390517	0.000223745	0.00872072
1140	GO:0048475	coated membrane	CC	43	-0.526775	0.0378661	2.90786e-05	0.00176303
1143	GO:0030117	membrane coat	CC	43	-0.526775	0.0378661	2.90786e-05	0.00176303
1227	GO:0005788	endoplasmic reticulum lumen	CC	13	-1.1963	0.000590497	8.29587e-08	1.1317e-05

## Sheet: KEGG(Trans)
	KEGG.ID	KEGG.pathway	n.genes	coeff	odds.ratio	p.value	FDR
40	sce00100	Biosynthesis of steroids	21	0.943191	351.273	8.23382e-05	0.00271716
61	sce03010	Ribosome	130	0.398411	11.8932	6.12224e-05	0.00271716

## Sheet: Yeastract(Trans)
	TF	n.genes	coeff	odds.ratio	p.value	FDR
105	Sfp1p	485	0.303655	6.6002	2.57083e-09	3.95908e-07
43	Pho4p	197	0.399586	11.9804	2.70009e-07	2.07907e-05
108	Yox1p	439	-0.185773	0.315213	0.000446202	0.00981643
67	Cst6p	180	-0.305034	0.150218	0.000156875	0.00402647
71	Met28p	51	-0.570753	0.0288108	0.000151152	0.00402647
75	Zap1p	112	-0.457546	0.0582235	7.39087e-06	0.000379398
